# Supplementary material for: Comparative Lipidomics in Clinical Isolates of Candida albicans Reveal Crosstalk between Mitochondria, Cell Wall Integrity and Azole Resistance
Source: PLoS One. 2012 Jun 27;7(6):e39812. doi: 10.1371/journal.pone.0039812 (PMC3384591; doi:10.1371/journal.pone.0039812)
Supplement: Sheet S1 — Lipid amounts of lipid classes and molecular species. Worksheet 1 is the information sheet. Worksheet 2 has the absolute amounts (nmol per mg dry lipid wt.) of the molecular lipid species. Worksheet 3 has the mol percentages (% total mass spectral signal of PGL + SL + SE) of the molecular lipid species. Worksheet 4 the total amounts of various lipid classes as the mol percentages (% total mass spectral signal of PGL + SL + SE). (XLS) [file pone.0039812.s004.xls]

## Sheet: Information sheet
This sheet has the absolute amounts (nmol per mg dry lipid wt.) and the mol percentages (% total mass spectral signal of PGL + SL + SE) of the molecular lipid species.
The values are represented for all the replicates, their averages and standard deviation.
Three major lipid groups are included:
1)	Phosphoglycerides (PGLs)
2)	Sphingolipids (SLs)
3)	Sterol esters (SEs)
The mole percentage data has been used for the PCA (Figure S2, Text S2, Table S5)

## Sheet: Lipid species-nmol
Lipid species amounts in nmol per mg dry lipid wt.
				TW1					TW2					TW8					TW9					TW16					TW17
Lipid species	TED1_1	TED1_2	TED1_3	Average	Stdev	TED2_1	TED2_2	TED2_3	Average	Stdev	TED8_1	TED8_2	TED8_3	Average	Stdev	TED9_1	TED9_2	TED9_3	Average	Stdev	TED16_1	TED16_2	TED16_3	Average	Stdev	TED17_1	TED17_2	TED17_3	Average	Stdev
PC 26:1	0.0166322	0.017699	0.0162177	0.0168496	0.000764198	0.010919	0.018904	0.0182048	0.0160093	0.00442212	0.0204952	0.0166856	0.0136088	0.0169299	0.00344965	0.0105072	0.013599	0.0200375	0.0147146	0.00486212	0.0143354	0.0172993	0.0273086	0.0196477	0.00679799	0.0263332	0.023622	0.0292294	0.0263949	0.00280424
PC 26:0	0.00862142	0.0135163	0.0118496	0.0113291	0.0024886	0.0119789	0.00960104	0.00925076	0.0102769	0.00148434	0.0135727	0.0123397	0.0237063	0.0165396	0.00623711	0.0115007	0.0101123	0.013009	0.0115407	0.00144872	0.0113277	0.0277193	0.0208928	0.0199799	0.00823382	0.0242937	0.0295338	0.0275145	0.027114	0.0026429
PC 28:1	0.0635202	0.0699218	0.0460127	0.0598182	0.012377	0.0743577	0.0817415	0.085305	0.0804681	0.00558365	0.0994113	0.0670789	0.070514	0.0790014	0.0177588	0.074557	0.0520012	0.072142	0.0662334	0.0123845	0.06582	0.0843949	0.091197	0.0804706	0.0131358	0.108201	0.0816577	0.0991174	0.0963255	0.0134903
PC 28:0	0.0120472	0.0198669	0.00783436	0.0132495	0.00610571	0.017862	0.0249466	0.01998	0.0209295	0.00363649	0.0388722	0.0117787	0.0137792	0.0214767	0.0150981	0.018768	0.019713	0.016043	0.0181746	0.00190554	0.0170079	0.0178516	0.0252656	0.0200417	0.00454363	0.0226307	0.0271867	0.0270787	0.025632	0.00259979
PC 30:2	0.100774	0.217609	0.070153	0.129512	0.077815	0.273505	0.25662	0.23697	0.255698	0.0182851	0.242514	0.15061	0.191743	0.194956	0.0460363	0.189817	0.151717	0.180512	0.174015	0.0198637	0.088891	0.0912326	0.124068	0.101397	0.0196682	0.142223	0.145136	0.148646	0.145335	0.00321618
PC 30:1	0.523206	0.793013	0.504742	0.606987	0.161367	0.882206	0.970267	0.885465	0.912646	0.0499276	1.08903	0.586159	0.672036	0.782408	0.26899	0.65365	0.613275	0.800965	0.689297	0.0987919	0.367252	0.379499	0.376029	0.37426	0.00631193	0.420363	0.42095	0.442307	0.427873	0.0125037
PC 30:0	0.00724723	0.00906943	0.0061097	0.00747545	0.00149301	0.0140498	0.0171727	0.00389029	0.0117043	0.00694492	0.0294334	0.0110228	0.00854103	0.0163324	0.0114135	0.00365484	0.0064869	0	0.00338058	0.00325213	0.0136008	0	0.0093129	0.0076379	0.00695339	0.000505289	0.00361652	0.00791632	0.00401271	0.00372136
PC 31:2	0.22742	0.136648	0.151805	0.171957	0.0486258	0.154213	0.172278	0.148708	0.1584	0.0123305	0.144962	0.0860099	0.0692148	0.100062	0.0397808	0.0716562	0.0729135	0.103635	0.0827348	0.0181108	0.0744134	0.0446946	0.0549197	0.0580092	0.0150984	0.0654406	0.0551893	0.0847441	0.068458	0.0150067
PC 31:1	0.736036	0.409217	0.600676	0.581976	0.16421	0.54344	0.530137	0.479438	0.517671	0.033773	0.626337	0.247151	0.22868	0.367389	0.224445	0.218488	0.252629	0.349515	0.273544	0.067971	0.233783	0.185303	0.197776	0.205621	0.0251737	0.1916	0.20069	0.204887	0.199059	0.0067917
PC 31:0	0	0	0	0	0	0	0	0	0	0	0.000690411	0.0342755	0.00808592	0.0143506	0.0176472	0.0126401	0.0103656	0.00199928	0.00833501	0.00560352	0.00701042	0.00116593	0.00722287	0.00513307	0.00343729	0.00521246	0.0132713	0.00741191	0.00863188	0.00416562
PC 32:2	12.6021	11.4239	11.2123	11.7461	0.748847	11.8276	10.4374	10.2647	10.8432	0.856861	9.67307	8.40773	7.76209	8.6143	0.972093	8.11656	8.50645	9.33669	8.65323	0.62317	5.37858	4.6476	4.58351	4.86989	0.441696	5.90437	5.22495	5.29846	5.47593	0.372856
PC 32:1	8.24374	9.72437	8.00293	8.65701	0.932168	10.334	10.5887	9.47972	10.1342	0.580902	12.3811	8.32953	9.1603	9.95699	2.14008	8.30324	8.75987	8.87687	8.64666	0.303109	5.70807	5.05684	5.7171	5.494	0.378619	5.95704	5.82922	6.26413	6.0168	0.22353
PC 32:0	0	0	0	0	0	0	0	0	0	0	0	0	0	0	0	0	0	0	0	0	0	0	0	0	0	0	0	0	0	0
PC 33:2	8.6569	3.46455	7.09124	6.40423	2.66348	4.05591	3.84632	3.71663	3.87295	0.171199	3.41991	2.04284	1.94425	2.469	0.824988	2.10768	2.31023	2.55952	2.32581	0.226319	2.08181	1.56144	1.81251	1.81859	0.260236	1.94415	2.00032	2.29934	2.08127	0.190928
PC 33:1	3.72177	2.03643	3.28451	3.01424	0.874575	2.36347	2.47399	2.33709	2.39152	0.0726336	3.0919	1.71039	1.48911	2.09713	0.868568	1.40861	1.57952	1.92499	1.63771	0.263062	1.56959	1.3196	1.24233	1.37717	0.171056	1.43655	1.35176	1.40305	1.39712	0.0427057
PC 33:0	0	0	0	0	0	0	0	0	0	0	0.0217589	0.105092	0.00850753	0.0451195	0.0523587	0.0279072	0	0.0254231	0.0177768	0.0154452	0.0411046	0	0	0.0137015	0.0237317	0.0326512	0.0274921	0	0.0200478	0.0175525
PC 34:4	11.2688	9.83158	10.1721	10.4242	0.751007	10.3999	9.28343	9.3147	9.666	0.635742	12.0607	7.00519	6.85493	8.64027	2.96312	8.04552	8.55674	8.35465	8.31897	0.257473	4.9673	4.76601	4.91795	4.88375	0.104908	4.94403	5.24535	6.08789	5.42576	0.592889
PC 34:3	61.847	54.0547	54.7507	56.8841	4.31206	54.3985	48.7524	47.4817	50.2109	3.68181	37.8839	40.8102	42.4243	40.3728	2.30157	42.0519	48.4008	46.4832	45.6453	3.25635	37.0554	34.8603	31.5473	34.4877	2.7729	38.1579	36.0805	39.4713	37.9032	1.70965
PC 34:2	59.2124	47.9995	54.6715	53.9612	5.64009	58.5543	52.2784	48.9806	53.2711	4.86344	53.6431	52.16	50.7476	52.1836	1.44792	57.811	59.1559	60.8296	59.2655	1.51229	44.1854	45.0042	40.9423	43.3773	2.14818	54.2753	48.9606	48.3161	50.5173	3.27042
PC 34:1	24.0178	18.9808	21.5551	21.5179	2.51869	23.1796	20.4336	21.3678	21.6603	1.39616	30.0026	24.718	26.3743	27.0316	2.7029	26.2037	26.9917	27.4622	26.8858	0.635903	20.2215	18.5653	18.4384	19.0751	0.994884	24.8712	22.8576	24.3149	24.0146	1.03988
PC 36:6	1.07166	1.18609	0.972208	1.07665	0.107026	1.3202	1.13045	1.06542	1.17202	0.132379	2.48741	0.834043	0.85799	1.39315	0.947733	1.21075	1.26879	1.38187	1.28714	0.0870212	0.788672	0.670911	0.675394	0.711659	0.0667329	0.91875	0.7555	0.860322	0.844857	0.0827162
PC 36:5	19.4037	18.7947	17.6956	18.6314	0.865718	19.9629	17.948	18.3597	18.7569	1.06454	22.2255	13.8453	14.5094	16.8601	4.65843	20.9123	19.7992	18.7889	19.8335	1.06213	13.3341	12.7701	13.0008	13.035	0.283551	15.3479	15.5382	16.6592	15.8484	0.708555
PC 36:4	60.9183	55.3758	59.8216	58.7052	2.93505	58.4471	55.1889	52.7649	55.467	2.85128	54.6364	47.9654	50.3672	50.9897	3.37879	61.0516	60.3155	59.0065	60.1246	1.03583	52.62	53.4006	53.0477	53.0228	0.390872	60.5989	55.3536	61.1085	59.0203	3.1857
PC 36:3	72.5405	62.8637	66.1475	67.1839	4.92094	73.748	66.5203	67.0202	69.0962	4.03633	62.8578	68.6094	70.1808	67.216	3.85524	92.0843	90.8957	86.5087	89.8296	2.93673	82.0918	79.6326	70.1632	77.2959	6.29827	91.1899	87.0814	97.2984	91.8566	5.14098
PC 36:2	37.5664	27.5524	32.1371	32.4186	5.01295	37.78	33.1432	34.0585	34.9939	2.45584	36.685	42.8981	41.0286	40.2039	3.18758	47.215	50.9339	50.111	49.42	1.95338	44.5847	38.3691	38.3807	40.4448	3.58522	55.9749	44.872	49.7677	50.2049	5.56436
PC 36:1	8.90411	6.28701	8.51188	7.901	1.41145	7.61254	6.93808	6.89328	7.14797	0.40296	10.3472	9.42853	9.36532	9.71368	0.549541	9.9277	10.3798	11.2583	10.5219	0.676567	10.1892	8.77692	9.04865	9.33827	0.749379	10.2646	10.8454	9.72011	10.2767	0.56273
PC 38:6	0.0753425	0.0939919	0.066934	0.0787561	0.0138482	0.0955401	0.102137	0.112806	0.103494	0.0087129	0.158659	0.0869255	0.102862	0.116149	0.0376671	0.0996382	0.117274	0.0929348	0.103282	0.0125722	0.0895948	0.116071	0.100248	0.101971	0.0133221	0.14639	0.118251	0.0944147	0.119685	0.0260172
PC 38:5	0.563443	0.678461	0.511066	0.584323	0.0856286	0.712131	0.641558	0.661414	0.671701	0.036394	0.70186	0.540146	0.544633	0.595546	0.0920977	0.80008	0.862849	0.660226	0.774385	0.103727	0.70467	0.920461	0.948478	0.857869	0.133413	1.20207	1.1347	1.04034	1.1257	0.0812409
PC 38:4	0.90626	0.905609	0.832198	0.881356	0.0425734	1.16249	1.06304	0.986484	1.07067	0.0882518	1.27943	0.927829	0.906674	1.03798	0.209373	1.1033	1.19746	1.02104	1.10727	0.0882757	1.07793	1.1155	1.1988	1.13074	0.0618592	1.44012	1.41682	1.40913	1.42202	0.0161341
PC 38:3	1.65763	1.884	1.44774	1.66312	0.21818	2.31546	2.06327	2.07447	2.15107	0.142476	1.96649	1.74069	1.79546	1.83421	0.11778	2.35655	2.3975	2.06377	2.27261	0.182013	1.92922	2.38068	1.98801	2.0993	0.245443	2.48806	2.29625	2.27527	2.35319	0.117272
PC 38:2	0.814575	0.832026	0.724727	0.790443	0.0575766	1.04248	1.02287	0.867516	0.977623	0.0958583	1.48256	1.15055	1.05905	1.23072	0.222846	1.15334	1.03485	1.04116	1.07645	0.0666625	0.9974	0.825602	0.965585	0.929529	0.0913982	1.09439	0.980317	1.10001	1.05824	0.0675411
PC 40:5	0.0146947	0.014937	0.0148125	0.0148147	0.00012118	0.0229483	0.020186	0.0185297	0.0205547	0.00223227	0.0384158	0.0195746	0.0212644	0.0264183	0.0104245	0.0189478	0.0108796	0.0124745	0.0141006	0.00427285	0.0106622	0.0189991	0.0175351	0.0157321	0.00445128	0.00905377	0.0209643	0.0148613	0.0149598	0.00595586
PC 40:4	0.0546636	0.0536069	0.0534968	0.0539224	0.000644207	0.0482964	0.0575963	0.0489504	0.0516144	0.0051908	0.0681519	0.0259177	0.0413255	0.0451317	0.0213728	0.0565482	0.0518078	0.0337096	0.0473552	0.0120528	0.0253953	0.0424294	0.0397652	0.0358633	0.00916289	0.0357055	0.0433134	0.0498921	0.0429703	0.00709955
PC 40:3	0.163662	0.144799	0.180695	0.163052	0.0179562	0.135054	0.184824	0.126114	0.148664	0.031633	0.172994	0.141127	0.156819	0.15698	0.0159338	0.15276	0.155291	0.112827	0.140292	0.0238196	0.137591	0.191414	0.157179	0.162061	0.0272417	0.16964	0.128104	0.212612	0.170119	0.042256
PC 40:2	0.11995	0.125907	0.14452	0.130126	0.0128169	0.139982	0.168766	0.148283	0.152344	0.0148156	0.144794	0.140436	0.18076	0.15533	0.0221305	0.183476	0.194527	0.14116	0.173055	0.0281683	0.130557	0.154955	0.164694	0.150069	0.0175851	0.165271	0.177362	0.208923	0.183852	0.0225381
PE 26:1	0.00215444	0.00358562	0	0.00191336	0.00180493	0.0022181	0.000826607	0	0.0010149	0.00112097	0.00760346	0.000937407	0.0101231	0.00622132	0.00474625	0.00307574	0	0	0.00102525	0.00177578	0.00453563	0.00333106	0.0041017	0.00398946	0.000610078	0.00755189	0.00344812	0.00406462	0.00502154	0.00221292
PE 26:0	0.00106699	0	0	0.000355664	0.000616028	0.00443914	0.00609837	0.00133193	0.00395648	0.0024196	0.00635565	0.00371348	0.0147737	0.00828093	0.00577599	0.0185727	0	0	0.00619091	0.010723	0.0016772	0.0117652	0	0.00448079	0.00636395	0.00880232	0.00390906	0.00638597	0.00636578	0.00244669
PE 28:1	0.00418231	0.0051006	0.0117778	0.00702025	0.00414569	0.0142489	0.00521535	0.0167213	0.0120619	0.00605675	0.0574315	0.0204838	0.0182348	0.03205	0.0220097	0.0348513	0.00651432	0.0284604	0.0232753	0.014863	0.0318604	0.0148273	0.0224583	0.0230487	0.00853189	0.0166847	0.0178631	0.00482997	0.0131259	0.00720861
PE 30:2	0.0265875	0.0598681	0.00587332	0.0307763	0.02724	0.076281	0.0572281	0.0647726	0.0660939	0.00959492	0.0343448	0.00762881	0.0412589	0.0277442	0.0177601	0.0300844	0.0360505	0.0357582	0.0339644	0.00336334	0.0103332	0.0236457	0.0186645	0.0175478	0.00672617	0.0117617	0.0235729	0.0208987	0.0187444	0.00619327
PE 30:1	0.17227	0.26393	0.122132	0.18611	0.0719054	0.289613	0.345288	0.239831	0.291578	0.0527559	0.247652	0.170719	0.204306	0.207559	0.0385696	0.176496	0.167503	0.21156	0.185186	0.0232791	0.118132	0.105225	0.124442	0.115933	0.0097956	0.148975	0.102426	0.0810323	0.110811	0.0347388
PE 30:0	0	0	0	0	0	0	0	0	0	0	0.0085526	0	0	0.00285087	0.00493785	0	0	0	0	0	0	0	0	0	0	0	0	0	0	0
PE 31:2	0.0522412	0.0338653	0.0325866	0.0395644	0.010997	0.0293944	0.0337691	0.0111657	0.0247764	0.0119885	0.00826388	0.0184402	0.00295272	0.00988561	0.00787008	0.0108827	0.00429127	0.0143129	0.00982893	0.00509321	0.00707531	0.00150206	0.00529558	0.00462432	0.00284662	0.00378981	0	0.00277917	0.00218966	0.00196247
PE 31:1	0.266639	0.145839	0.182404	0.198294	0.061948	0.147786	0.134557	0.121269	0.134537	0.0132588	0.183393	0.0826735	0.0605527	0.108873	0.0654768	0.0598299	0.0504375	0.0746576	0.0616417	0.0122113	0.042286	0.0668058	0.0280271	0.0457063	0.0196143	0.0554422	0.0745411	0.0217032	0.0505622	0.0267549
PE 31:0	0	0	0.0136966	0.00456553	0.00790773	0	0	0	0	0	0	0	0	0	0	0	0	0.000126598	4.21995e-05	7.30916e-05	0	0	0	0	0	0	0	0	0	0
PE 32:2	4.69275	4.60169	4.53768	4.61071	0.0779307	5.22794	4.37896	4.73568	4.78086	0.426288	3.32181	3.1359	3.21341	3.22371	0.0933808	2.70805	2.82906	2.77917	2.77209	0.0608169	2.0753	2.14984	2.00815	2.07776	0.0708774	2.25201	2.01914	1.98662	2.08592	0.14475
PE 32:1	6.79788	7.18867	6.00842	6.66499	0.601243	7.70469	7.46859	6.9477	7.37366	0.387321	7.67775	5.92525	6.83443	6.81248	0.876459	5.66617	5.27817	6.00059	5.64831	0.361543	4.3156	4.89644	4.36269	4.52491	0.322611	4.9249	4.38677	4.51071	4.60746	0.281809
PE 32:0	0	0	0	0	0	0	0	0	0	0	0	0	0	0	0	0	0	0	0	0	0	0	0	0	0	0	0	0	0	0
PE 33:2	3.6277	1.86842	3.34246	2.9462	0.944212	2.02699	1.88193	1.94135	1.95009	0.0729264	1.24864	0.896624	1.00166	1.04897	0.180717	0.870242	0.874633	0.933919	0.892931	0.0355641	0.892463	0.953203	0.798615	0.881427	0.0778826	1.04995	0.945741	0.915761	0.970485	0.0704349
PE 33:1	3.03861	0.475107	1.24586	1.58653	1.31527	0.609527	1.86017	1.53128	1.33366	0.648321	1.68416	0.992633	0.901375	1.19272	0.428038	0.889548	0.963653	1.10243	0.985209	0.108064	1.0984	1.18076	0.93034	1.06983	0.127629	1.07949	1.06115	1.01255	1.05106	0.0345877
PE 33:0	0	0.00891884	0	0.00297295	0.00514929	0	0	0.0274413	0.00914711	0.0158433	0.00372599	0.0328205	0.0592582	0.0319349	0.0277767	0	0	0	0	0	0	0	0.0110538	0.00368461	0.00638194	0	0	0	0	0
PE 34:4	6.89199	6.17107	6.14743	6.4035	0.423211	6.68131	5.6904	6.09912	6.15695	0.49798	6.57857	3.9632	4.2948	4.94552	1.42394	3.8737	4.38073	4.42458	4.22634	0.306174	2.95361	2.655	2.56571	2.72477	0.203144	2.84644	2.61877	2.65012	2.70511	0.123394
PE 34:3	22.5185	21.9326	20.7148	21.7219	0.920086	23.4709	21.5141	21.4741	22.153	1.14148	16.4897	16.1264	17.8087	16.8083	0.885278	16.9766	16.8162	15.0285	16.2738	1.08142	12.9771	13.8077	12.7078	13.1642	0.573316	15.1064	13.8279	13.7625	14.2323	0.757732
PE 34:2	59.2935	55.5631	56.5712	57.1426	1.92974	65.3275	59.5481	54.7364	59.8707	5.30291	47.5566	44.6952	53.404	48.5519	4.43887	47.4827	47.5539	42.9698	46.0021	2.62633	41.9644	52.2606	42.9875	45.7375	5.67225	51.3349	46.402	46.1537	47.9635	2.92233
PE 34:1	31.1718	30.9324	29.5664	30.5568	0.866077	38.2631	36.1446	34.9879	36.4652	1.66094	40.834	37.9682	43.1657	40.656	2.60334	36.0034	36.1479	40.0062	37.3858	2.27047	39.9798	45.8922	33.069	39.647	6.41807	42.7411	38.384	34.9914	38.7055	3.88483
PE 34:0	0	0	0	0	0	0	0	0	0	0	0	0	0	0	0	0	0	0	0	0	0	0	0	0	0	0	0	0	0	0
PE 35:2	7.42598	3.17271	6.34483	5.64784	2.21064	4.14464	4.08585	3.88749	4.03933	0.134742	3.23571	2.1747	2.49903	2.63648	0.543696	2.33338	2.21836	2.37355	2.30843	0.0805469	2.42017	2.79377	2.49972	2.57122	0.196794	3.02697	2.64587	2.58957	2.75414	0.237951
PE 35:1	2.23962	0.759938	1.75571	1.58509	0.754451	0.8742	1.29336	1.17452	1.11403	0.216028	1.34106	0.794351	0.815309	0.983573	0.30977	0.776261	0.869693	0.914973	0.853643	0.0707352	0.951954	1.16462	0.931819	1.01613	0.12899	1.17599	0.980729	0.955453	1.03739	0.120697
PE 35:0	0.0998342	0.0441602	0	0.0479981	0.0500276	0.0654842	0.0681774	0.101197	0.0782861	0.0198867	0.195273	0.131404	0.077605	0.13476	0.0589056	0.0963887	0.0287476	0.097501	0.0742124	0.0393776	0.0962326	0.052175	0.062781	0.0703962	0.0229948	0.0373443	0.0510457	0.0129465	0.0337788	0.0192982
PE 36:6	1.49646	1.49502	1.31189	1.43446	0.106147	1.56722	1.45522	1.26503	1.42916	0.152771	2.51051	0.969652	1.21734	1.56583	0.827433	1.22163	1.22091	1.17353	1.20536	0.0275649	0.923271	0.906945	0.859212	0.896476	0.0332875	0.899055	0.882324	0.73909	0.840156	0.0879248
PE 36:5	16.1066	15.925	14.8039	15.6118	0.705551	17.447	16.152	14.4786	16.0259	1.48823	18.9818	10.5211	11.9174	13.8068	4.53578	13.4457	12.8455	11.0814	12.4575	1.22895	9.73706	11.3139	9.67902	10.2433	0.927617	11.9346	11.0852	10.1929	11.0709	0.870937
PE 36:4	40.2809	36.3456	36.0471	37.5579	2.36291	39.5084	38.1305	34.7925	37.4771	2.42491	39.4539	30.0511	35.5721	35.0257	4.72513	34.6621	36.3134	31.1654	34.047	2.62858	31.1769	36.0063	32.1543	33.1125	2.55334	37.8471	33.7925	35.991	35.8769	2.0297
PE 36:3	37.7737	34.4649	36.1888	36.1425	1.65489	40.6175	41.0688	38.0994	39.9286	1.6001	29.0219	35.6309	40.0706	34.9078	5.55976	39.059	41.3142	36.5253	38.9661	2.39581	39.5783	42.9489	40.1656	40.8976	1.80059	49.4967	42.8333	44.9994	45.7765	3.39899
PE 36:2	25.3617	21.5874	23.6475	23.5322	1.88977	29.3739	27.9237	25.7977	27.6984	1.79871	22.3298	28.5614	28.3067	26.3993	3.52661	29.0229	31.4463	28.1986	29.5559	1.68821	27.3145	30.4066	28.4143	28.7118	1.56734	33.0025	31.9176	30.9587	31.9596	1.02256
PE 36:1	5.96199	4.62942	5.94098	5.5108	0.763369	5.77743	6.18236	5.4574	5.80573	0.363311	6.56816	6.86168	7.53405	6.98796	0.495175	6.43355	6.28812	6.66093	6.46087	0.187899	6.52279	7.44045	6.21523	6.72616	0.637422	7.48902	5.97295	6.78051	6.74749	0.758573
PE 36:0	0	0	0	0	0	0	0	0	0	0	0	0	0	0	0	0	0	0	0	0	0	0	0	0	0	0	0	0	0	0
PE 37:2	0.365758	0.14288	0.26471	0.257783	0.1116	0.17584	0.1944	0.21132	0.193853	0.0177464	0.159601	0.187972	0.204235	0.183936	0.0225891	0.133436	0.143613	0.146265	0.141105	0.00677232	0.249475	0.184172	0.177513	0.20372	0.0397646	0.210283	0.18827	0.180248	0.192934	0.0155507
PE 37:1	0.421135	0.183475	0.325781	0.31013	0.1196	0.172174	0.14313	0.134258	0.149854	0.0198323	0.167966	0.112248	0.0930345	0.124416	0.0389198	0.121372	0.0653191	0.154413	0.113701	0.0450395	0.106081	0.0839293	0.0826125	0.0908744	0.013186	0.11743	0.150116	0.125201	0.130916	0.0170759
PE 37:0	0.101394	0.0907572	0.0871459	0.0930989	0.00740691	0.150393	0.131762	0.132754	0.138303	0.0104822	0.230633	0.082061	0.169954	0.160883	0.0747002	0.127869	0.112939	0.130443	0.12375	0.0094508	0.0773978	0.158809	0.072789	0.102999	0.0483883	0.0660917	0.0468747	0.0595607	0.057509	0.00977138
PE 38:6	0.0840539	0.133669	0.0729021	0.0968751	0.0323489	0.115631	0.259364	0.188763	0.187919	0.0718701	0.0982389	0.0878805	0.121601	0.102573	0.0172731	0.146681	0.184442	0.134958	0.15536	0.0258586	0.0715794	0.115284	0.15116	0.112674	0.0398544	0.168453	0.150115	0.153176	0.157248	0.00982375
PE 38:5	0.136894	0.228393	0.182852	0.182713	0.0457497	0.270637	0.24761	0.151273	0.223173	0.063323	0.265529	0.248889	0.219277	0.244565	0.0234274	0.26079	0.269423	0.290455	0.273556	0.0152585	0.269654	0.263685	0.32201	0.285116	0.0320895	0.276209	0.288527	0.338347	0.301027	0.0329009
PE 38:4	0.194273	0.354377	0.137521	0.228724	0.112458	0.345704	0.316426	0.310696	0.324275	0.0187778	0.244078	0.189558	0.252791	0.228809	0.0342704	0.363443	0.302713	0.276888	0.314348	0.0444348	0.262251	0.399277	0.380929	0.347485	0.0743834	0.419551	0.441188	0.316366	0.392368	0.0667027
PE 38:3	0.280165	0.375875	0.222963	0.293001	0.0772602	0.532512	0.532938	0.487906	0.517786	0.0258773	0.330006	0.437894	0.437545	0.401815	0.0621889	0.496653	0.502558	0.398064	0.465758	0.0586994	0.411621	0.472768	0.417912	0.4341	0.0336341	0.523554	0.541196	0.502614	0.522455	0.0193144
PE 38:2	0.315957	0.327918	0.237142	0.293672	0.0493204	0.639836	0.625491	0.39281	0.552712	0.138665	0.374416	0.475743	0.378435	0.409531	0.0573765	0.443953	0.580297	0.559421	0.527891	0.0734373	0.362396	0.438893	0.444849	0.41538	0.0459814	0.394681	0.375871	0.376617	0.382389	0.0106511
PE 38:1	0	0.0141366	0.00903862	0.00772508	0.00715926	0	0.0565855	0.028401	0.0283288	0.0282928	0.0100555	0	0	0.00335183	0.00580554	0.0334822	0.00816281	0	0.0138817	0.0174583	0	0	0	0	0	0	0.00803448	0.0200892	0.00937454	0.0101114
PE 38:0	0	0	0.0028276	0.000942533	0.00163251	0	0	0	0	0	0.00388461	0.011287	0.00716698	0.00744618	0.00370906	0	0	0.00165188	0.000550628	0.000953716	0	0	0.00356364	0.00118788	0.00205747	0.00738192	0	0	0.00246064	0.00426195
PE 40:3	0	0	0	0	0	0	0.00448362	0	0.00149454	0.00258862	0	0	0	0	0	0.00456205	0	0	0.00152068	0.0026339	0	0	0	0	0	0	0	0	0	0
PE 40:2	0	0	0.0040813	0.00136043	0.00235634	0.00284033	0	0	0.000946778	0.00163987	0	0	0	0	0	0.00174169	0	0.00385834	0.00186668	0.0019322	0	0.00291681	0	0.000972271	0.00168402	0	0	0	0	0
PE 42:4	0	0	0	0	0	0	0	0	0	0	0	0	0	0	0	0	0	0	0	0	0	0	0	0	0	0	0	0	0	0
PE 42:3	0	0	0	0	0	0	0	0	0	0	0	0	0	0	0	0	0	0.00236337	0.000787791	0.00136449	0	0	0	0	0	0	0	0	0	0
PE 42:2	0.0221556	0.0142771	0.0193119	0.0185816	0.00398972	0.00863014	0.00232657	0.00621758	0.00572477	0.00318055	0.0117163	0.0185614	0.00976018	0.013346	0.00462142	0	0	0.00400013	0.00133338	0.00230948	0.00595785	0.00736968	0.00363481	0.00565411	0.00188587	0.00721492	0.00394862	0	0.00372118	0.00361283
PI 26:0	0.0157048	0.00293231	0	0.00621236	0.00835039	0	0	0	0	0	0.00639151	0	0	0.0021305	0.00369014	0.00238065	0.00459864	0.00149056	0.00282328	0.00160062	0.00669074	0	0	0.00223025	0.0038629	0	0.00445977	0	0.00148659	0.00257485
PI 28:0	0.0083693	0.00285626	0.00505069	0.00542541	0.00277556	0.00382122	0.00452989	0	0.0027837	0.00243666	0.0212132	0	0.0160992	0.0124374	0.0110705	0.00477176	0	0	0.00159059	0.00275497	0	0	0	0	0	0	0	0.00557836	0.00185945	0.00322067
PI 30:2	0	0.00893601	0	0.00297867	0.00515921	0.00722601	0	0	0.00240867	0.00417194	0.00544992	0	0	0.00181664	0.00314651	0	0	0.00606326	0.00202109	0.00350063	0	0	0	0	0	0	0	0	0	0
PI 30:1	0.127098	0.176008	0.0401196	0.114409	0.0688274	0.136258	0.242098	0.219403	0.199253	0.0557224	0.362298	0.0823975	0.188526	0.211074	0.141306	0.0943081	0.150373	0.117495	0.120726	0.0281718	0.0147221	0.106957	0.0524842	0.0580546	0.0463692	0.18829	0.0890293	0.0399519	0.105757	0.0755708
PI 30:0	0	0	0	0	0	0	0	0	0	0	0	0	0	0	0	0	0	0	0	0	0	0	0.00193859	0.000646198	0.00111925	0	0	0.00713613	0.00237871	0.00412005
PI 31:2	0.00294559	0.00464414	0	0.00252991	0.00234981	0.00835412	0	0	0.00278471	0.00482326	0	0	0	0	0	0.0051613	0	0	0.00172043	0.00297988	0	0.00572537	0	0.00190846	0.00330554	0	0	0	0	0
PI 31:1	0.291161	0.306352	0.239779	0.279097	0.0348878	0.236114	0.206744	0.216893	0.219917	0.0149166	0.121866	0.128641	0.0883741	0.11296	0.0215599	0.134256	0.125007	0.184193	0.147818	0.0318387	0.0873661	0.115711	0.120928	0.108002	0.0180604	0.18378	0.1652	0.193422	0.180801	0.014345
PI 31:0	0	0	0	0	0	0	0	0	0	0	0	0	0	0	0	0	0	0	0	0	0	0	0	0	0	0	0	0	0	0
PI 32:2	1.22718	1.29036	0.965007	1.16085	0.172522	1.46204	1.51876	1.16703	1.38261	0.18884	1.34045	0.73202	1.07553	1.04933	0.305057	0.88119	0.906028	0.886578	0.891265	0.0130656	0.780405	0.699672	0.801149	0.760409	0.0536127	0.930759	0.915713	0.713407	0.853293	0.121378
PI 32:1	7.34798	6.20585	5.98837	6.51407	0.730329	7.03405	7.87241	5.58621	6.83089	1.15656	8.0897	4.48469	5.55897	6.04445	1.85089	5.16048	5.98536	5.41684	5.52089	0.422165	4.49318	3.65292	3.34357	3.82989	0.594883	5.06208	3.98716	3.31487	4.12137	0.881306
PI 32:0	0	0	0	0	0	0	0	0.0215226	0.00717421	0.0124261	0	0.00329518	0	0.00109839	0.00190247	0.0919548	0	0	0.0306516	0.0530901	0	0	0	0	0	0.0570145	0	0.0237429	0.0269191	0.0286396
PI 33:2	2.17646	1.09031	2.35562	1.87413	0.684696	1.25704	1.32063	1.22177	1.26648	0.0500989	1.15453	0.520979	0.672433	0.782649	0.330845	0.61181	0.718568	0.713253	0.68121	0.060161	0.939088	0.661773	0.676126	0.758996	0.15613	1.01822	0.837802	0.677668	0.844563	0.170376
PI 33:1	5.32479	2.27915	4.52086	4.0416	1.57837	2.88695	3.06307	2.39867	2.7829	0.344208	2.92079	1.50255	1.19215	1.87183	0.921592	1.3567	1.63868	2.13666	1.71068	0.394929	1.744	1.35125	1.11866	1.40463	0.316069	1.73741	1.27048	1.2653	1.42439	0.271089
PI 33:0	0	0	0	0	0	0	0	0	0	0	0	0	0	0	0	0	0	0	0	0	0	0	0	0	0	0	0	0	0	0
PI 34:4	0.24626	0.464863	0.282254	0.331126	0.11721	0.431088	0.434523	0.319704	0.395105	0.0653222	0.690571	0.149496	0.230849	0.356972	0.291755	0.446485	0.400785	0.419618	0.422296	0.0229677	0.226106	0.252781	0.294473	0.257787	0.0344575	0.372349	0.188376	0.290454	0.283727	0.0921709
PI 34:3	6.09522	5.87768	5.42639	5.79976	0.341156	6.73568	6.49954	6.5107	6.58197	0.133231	7.51755	4.518	5.43239	5.82264	1.53738	5.96439	6.73411	5.33002	6.00951	0.703132	5.02238	4.71166	4.71085	4.81496	0.179629	6.39169	5.20765	4.5591	5.38615	0.929243
PI 34:2	56.2302	51.1801	46.7994	51.4032	4.71935	53.9404	48.8602	45.193	49.3312	4.39269	33.0929	31.4203	38.617	34.3767	3.7662	42.2959	45.9317	36.1975	41.4751	4.91874	37.5978	38.9665	35.2568	37.2737	1.87595	51.0292	44.0055	36.0047	43.6798	7.51751
PI 34:1	66.5193	51.8683	55.7069	58.0315	7.5971	58.3072	63.3732	53.4722	58.3842	4.95098	71.4766	59.9476	64.4476	65.2906	5.81056	66.6291	80.9262	69.5261	72.3605	7.55823	63.3032	48.7402	46.6625	52.9019	9.06746	70.6532	63.5131	53.1634	62.4432	8.79387
PI 35:2	5.56803	2.29668	4.98478	4.28316	1.74489	2.88573	2.55601	2.6109	2.68421	0.176663	1.61087	1.34024	1.42103	1.45738	0.138926	1.8124	1.81576	1.8794	1.83585	0.0377491	2.04464	2.10322	1.89382	2.01389	0.108029	2.71117	2.58757	2.58975	2.6295	0.070737
PI 35:1	5.30942	1.6803	4.84051	3.94341	1.97389	2.09564	2.33323	2.10255	2.17714	0.13522	2.31523	1.5374	1.41067	1.75443	0.489779	1.32454	1.70866	2.36815	1.80045	0.527825	1.6008	1.63292	1.55634	1.59669	0.0384554	2.22577	1.5167	1.8748	1.87242	0.354538
PI 35:0	0	0.0578261	0	0.0192754	0.0333859	0	0	0	0	0	0	0	0.0515078	0.0171693	0.0297381	0	0	0	0	0	0.107757	0.0682291	0	0.0586621	0.054512	0.134553	0.0403608	0.108096	0.0943368	0.0485803
PI 36:6	0.00509329	0	0	0.00169776	0.00294061	0.0159949	0.0306636	0.0568895	0.034516	0.0207177	0.193401	0.0486875	0.0058049	0.0826311	0.0982964	0.0381701	0.0673698	0.0731193	0.0595531	0.01874	0.0421676	0.0242216	0.0188246	0.0284046	0.0122207	0	0.0514885	0.00855395	0.0200142	0.0275911
PI 36:5	1.04956	0.825818	0.658366	0.844582	0.196271	0.871295	1.15433	0.830948	0.952189	0.176213	1.2566	0.866699	1.09317	1.07216	0.1958	1.32681	1.23194	1.06952	1.20942	0.130112	0.971552	1.15974	1.05712	1.0628	0.09422	1.44418	1.24495	1.07693	1.25535	0.183846
PI 36:4	3.79069	3.04021	2.91124	3.24738	0.474918	3.70729	3.48828	3.47549	3.55702	0.130295	3.70872	2.68978	3.12303	3.17385	0.511367	4.07111	4.24872	3.87011	4.06331	0.189425	4.43123	4.26746	4.36776	4.35548	0.0825683	5.86717	5.05475	5.07942	5.33378	0.462097
PI 36:3	6.54494	5.59388	5.64609	5.9283	0.534659	6.57784	7.53645	6.62647	6.91359	0.539964	4.77222	7.35293	7.14047	6.42187	1.43259	7.94969	8.77625	6.87878	7.86824	0.951353	7.84308	8.84382	8.93069	8.5392	0.604417	10.9539	9.84883	10.1228	10.3085	0.575493
PI 36:2	9.44155	7.60383	9.06745	8.70428	0.971197	9.3925	9.75313	8.76975	9.30513	0.497481	7.125	10.4134	9.28007	8.9395	1.67046	11.081	12.5282	10.3721	11.3271	1.09889	11.1806	11.5424	10.7601	11.161	0.391541	15.267	11.5548	14.0326	13.6181	1.89049
PI 36:1	7.22166	3.96959	6.15802	5.78309	1.65814	5.03212	6.1253	4.61636	5.25793	0.779405	5.15612	7.59583	7.3983	6.71675	1.35515	6.28513	8.24756	8.20191	7.5782	1.12007	7.86052	5.88349	6.85327	6.86576	0.988576	7.51629	7.52469	7.12937	7.39012	0.225851
PI 38:2	0	0.0163476	0	0.0054492	0.00943829	0.00641483	0	0.0225586	0.00965781	0.0116237	0.013256	0.0651974	0	0.0261511	0.0344585	0.0356033	0.0426838	0.0416756	0.0399875	0.0038302	0.0217886	0	0.174704	0.0654976	0.0952011	0.0268335	0.0208719	0.0195008	0.0224021	0.00389848
PI 38:1	0.00984284	0	0	0.00328095	0.00568277	0.00849969	0	0	0.00283323	0.0049073	0	0.00918414	0.0223757	0.01052	0.0112475	0	0	0	0	0	0	0.0126212	0	0.00420706	0.00728684	0	0	0	0	0
PI 38:0	0	0	0	0	0	0.0140145	0	0	0.00467149	0.00809125	0	0	0	0	0	0	0	0	0	0	0	0	0	0	0	0.00900253	0	0	0.00300084	0.00519761
PS 30:2	0	0	0	0	0	0.0105349	0	0	0.00351164	0.00608234	0	0	0	0	0	0	0	0.00354547	0.00118182	0.00204698	0	0	0	0	0	0	0	0	0	0
PS 30:1	0.0069561	0.0571597	0.00714244	0.0237527	0.0289314	0.0235068	0.0628837	0.0612699	0.0492201	0.022283	0.0974084	0.0159388	0.0370848	0.050144	0.0422756	0.0102277	0.0590318	0.0258122	0.0316906	0.0249274	0.0189905	0.0105791	0.0134165	0.0143287	0.00427923	0.0328612	0	0.00610617	0.0129891	0.0174784
PS 30:0	0.00391178	0.0086579	0	0.00418989	0.00433564	0	0	0	0	0	0	0.0056854	0.0397796	0.015155	0.0215142	0	0	0	0	0	0	0	0.00538632	0.00179544	0.0031098	0.00512884	0.00522157	0.00256262	0.00430434	0.00150909
PS 32:2	0.128505	0.235271	0.182458	0.182078	0.053384	0.354836	0.295747	0.256152	0.302245	0.0496618	0.151836	0.199715	0.285194	0.212248	0.0675569	0.280517	0.231424	0.279848	0.26393	0.0281529	0.0888072	0.0710636	0.0769728	0.0789479	0.00903516	0.155388	0.161577	0.280412	0.199125	0.070464
PS 32:1	2.42808	3.24027	2.21535	2.6279	0.54089	3.48694	3.51508	3.45662	3.48621	0.0292384	2.6179	2.83314	2.54867	2.66657	0.148348	2.86309	3.60168	2.89626	3.12034	0.417182	1.57349	1.81024	1.46303	1.61559	0.177394	2.19565	1.87869	2.45344	2.17593	0.287883
PS 32:0	0	0.0196878	0	0.00656259	0.0113667	0	0	0	0	0	0	0	0	0	0	0	0	0	0	0	0	0	0	0	0	0	0	0	0	0
PS 33:2	0.403004	0.337215	0.430508	0.390243	0.0479379	0.337027	0.365947	0.459902	0.387625	0.0642418	0.0916021	0.144663	0.119228	0.118498	0.0265378	0.225833	0.318635	0.163929	0.236132	0.0778658	0.189232	0.150221	0.179284	0.172912	0.0202713	0.196505	0.197127	0.253635	0.215756	0.0328059
PS 33:1	1.40249	1.33479	1.42449	1.38726	0.0467531	1.44365	1.13592	0.772293	1.11729	0.336065	0.737753	0.670889	0.413095	0.607246	0.171431	0.599517	0.803269	0.795325	0.732704	0.115411	0.52133	0.540436	0.435269	0.499012	0.0560232	0.426932	0.38351	0.647218	0.485886	0.141394
PS 33:0	0	0	0	0	0	0	0	0	0	0	0	0	0	0	0	0	0	0	0	0	0	0	0	0	0	0	0	0	0	0
PS 34:4	0	0.0476152	0.00399498	0.0172034	0.026413	0.0292237	0.0166388	0.108718	0.0515267	0.049927	0.136872	0.101084	0.0807834	0.106246	0.0283985	0.0358239	0.0805773	0.0569056	0.0577689	0.0223892	0.0176943	0.0168671	0.0458878	0.0268164	0.0165215	0.0340603	0	0.0340518	0.022704	0.0196623
PS 34:3	0.64127	1.45326	0.846412	0.980315	0.422233	1.41192	1.16866	1.47589	1.35216	0.162101	1.33458	0.973155	1.14573	1.15116	0.180775	1.44995	1.93165	1.34209	1.57456	0.313916	0.896684	0.82259	0.888932	0.869402	0.0407253	1.14494	1.05678	1.19142	1.13105	0.0683899
PS 34:2	10.2642	18.339	10.9124	13.1718	4.48658	16.9807	17.0634	15.6901	16.5781	0.770125	10.0204	11.035	13.446	11.5004	1.7596	15.2066	18.0301	13.8334	15.6901	2.13971	9.57571	11.9992	8.78698	10.1206	1.674	12.6223	11.6871	14.1006	12.8034	1.21688
PS 34:1	18.2753	23.3012	16.672	19.4162	3.45869	28.4198	26.4774	27.1768	27.358	0.983748	24.9538	28.5627	30.099	27.8718	2.64127	31.4617	42.4692	33.8955	35.9421	5.78212	20.6538	21.6288	18.1111	20.1312	1.81617	26.0907	23.7434	26.5053	25.4464	1.48939
PS 34:0	0	0	0	0	0	0	0	0	0	0	0	0	0	0	0	0	0	0	0	0	0.120881	0	0.265736	0.128872	0.133048	0	0.021549	0	0.007183	0.0124413
PS 35:2	0.883586	0.647432	0.753093	0.76137	0.118295	0.788102	0.73228	0.644801	0.721727	0.0722309	0.425073	0.363518	0.520819	0.43647	0.079267	0.533309	0.690285	0.70197	0.641855	0.0941847	0.287315	0.547044	0.272698	0.369019	0.154347	0.745149	0.388372	0.586636	0.573386	0.178757
PS 35:1	1.2175	0.832032	1.12231	1.05728	0.200792	0.948594	0.813689	0.813639	0.85864	0.0779018	0.432946	0.573267	0.235031	0.413748	0.169933	0.452136	0.668672	0.530068	0.550292	0.109676	0.448352	0.488824	0.360421	0.432532	0.0656471	0.349185	0.377902	0.488843	0.40531	0.073753
PS 35:0	0	0	0	0	0	0	0	0	0	0	0	0	0.0303513	0.0101171	0.0175233	0	0	0	0	0	0	0	0	0	0	0	0	0	0	0
PS 36:6	0.018265	0.00860791	0	0.00895763	0.00913751	0.034351	0.0220197	0.0123819	0.0229175	0.0110121	0	0	0	0	0	0.0282652	0.00851904	0.00393204	0.0135721	0.0129296	0	0.00506921	0	0.00168974	0.00292671	0.00476025	0.0121488	0.00922941	0.0087128	0.00372125
PS 36:5	0.0362626	0.279149	0.0796418	0.131685	0.129537	0.289534	0.340112	0.239729	0.289791	0.050192	0.367586	0.226835	0.344456	0.312959	0.0754767	0.374977	0.433376	0.363257	0.390537	0.03756	0.167137	0.390132	0.233581	0.263616	0.114492	0.493515	0.395762	0.543334	0.477537	0.0750724
PS 36:4	0.380639	0.541527	0.422064	0.448077	0.0835386	1.02817	0.971845	0.9136	0.971205	0.057288	0.59673	0.868994	0.773425	0.746383	0.138132	0.945114	1.55478	1.12497	1.20829	0.313257	0.754719	0.86818	0.652001	0.7583	0.108134	0.965359	0.875403	1.17063	1.0038	0.15132
PS 36:3	0.459232	0.686259	0.455235	0.533575	0.132243	0.961784	1.03229	0.687663	0.893912	0.182063	0.234411	0.706855	0.88268	0.607982	0.335254	0.984451	1.06784	1.23708	1.09646	0.128721	0.612244	0.844196	0.950029	0.802156	0.172772	1.27337	1.24928	1.3591	1.29391	0.0577225
PS 36:2	1.51275	1.28859	1.28175	1.36103	0.131441	2.06699	1.64871	1.62522	1.78031	0.24855	1.05273	1.83011	1.69964	1.52749	0.416301	1.76582	2.58905	2.22593	2.1936	0.412568	1.68211	2.10086	1.47413	1.75237	0.319215	2.09191	1.68706	2.38037	2.05311	0.348279
PS 36:1	0.934306	0.814068	0.975743	0.908039	0.0839769	0.674822	0.584675	0.673526	0.644341	0.0516763	0.618489	0.890341	1.144	0.884279	0.26281	1.0443	1.61212	1.3985	1.35164	0.286798	1.18329	1.04324	0.770291	0.99894	0.210034	1.17546	0.909	1.09701	1.06049	0.136932
PS 36:0	0	0	0	0	0	0	0	0	0	0	0	0.00174359	0	0.000581196	0.00100666	0	0	0	0	0	0	0	0	0	0	0	0	0	0	0
PS 38:6	0	0.0122293	0.021065	0.0110981	0.010578	0.0215961	0.0781556	0.00703157	0.0355944	0.0375716	0.0228789	0.0170092	0.0306609	0.0235163	0.00684812	0	0.103507	0.0512817	0.0515962	0.0517541	0.0131082	0.0206312	0	0.0112465	0.0104408	0	0.0320915	0.0721269	0.0347395	0.0361363
PS 38:5	0.0337694	0	0.0241472	0.0193055	0.0173975	0.0524977	0.00147428	0	0.0179907	0.0298931	0.0110721	0.0719447	0.0264272	0.0364813	0.0316573	0.0146758	0.0243798	0.0111401	0.0167319	0.00685513	0.0215661	0	0.017353	0.0129731	0.0114308	0.00607731	0	0.0510678	0.0190484	0.0278956
PS 38:4	0	0	0	0	0	0	0	0	0	0	0	0	0	0	0	0	0	0	0	0	0.00987973	0	0.0156534	0.00851105	0.00791595	0	0	0	0	0
PS 38:3	0	0	0	0	0	0	0	0	0	0	0	0	0	0	0	0	0	0	0	0	0	0	0	0	0	0	0	0	0	0
PS 38:2	0	0	0.00678345	0.00226115	0.00391642	0	0	0	0	0	0	0	0	0	0	0	0	0	0	0	0	0	0	0	0	0	0	0	0	0
PS 38:1	0	0	0	0	0	0	0	0	0	0	0	0	0	0	0	0	0	0	0	0	0	0	0	0	0	0	0	0	0	0
PS 40:4	0	0	0	0	0	0	0	0	0	0	0	0	0	0	0	0	0	0	0	0	0	0	0	0	0	0	0	0	0	0
PS 40:3	0	0	0	0	0	0	0	0	0	0	0	0	0	0	0	0	0	0	0	0	0	0	0	0	0	0	0	0	0	0
PS 40:2	0	0	0	0	0	0	0	0	0	0	0	0	0	0	0	0	0	0	0	0	0	0	0	0	0	0	0	0	0	0
PS 40:1	0	0	0	0	0	0	0	0	0	0	0	0	0	0	0	0	0.0219416	0	0.00731385	0.012668	0	0	0	0	0	0	0	0.0204044	0.00680145	0.0117805
PS 42:4	0	0	0	0	0	0	0	0	0	0	0	0	0	0	0	0	0	0	0	0	0	0	0	0	0	0	0	0	0	0
PS 42:3	0	0	0	0	0	0	0	0	0	0	0	0	0	0	0	0	0	0.0226668	0.0075556	0.0130867	0	0	0	0	0	0	0	0	0	0
PS 42:2	0	0	0	0	0	0	0	0	0	0	0	0	0	0	0	0	0	0	0	0	0	0	0	0	0	0	0	0	0	0
PS 42:1	0	0	0	0	0	0	0	0	0	0	0	0	0	0	0	0	0	0	0	0	0	0	0	0	0	0	0	0	0	0
PS 44:3	0	0	0	0	0	0	0	0	0	0	0	0	0	0	0	0	0	0	0	0	0	0	0	0	0	0	0	0	0	0
PS 44:2	0	0	0	0	0	0	0	0	0	0	0	0	0	0	0	0	0	0	0	0	0	0	0	0	0	0	0	0	0	0
PG 30:1	0.00349401	0.00628058	0	0.0032582	0.00314692	0.00546823	0.00973039	0	0.00506621	0.00487764	0.0185567	0.00322943	0.00569597	0.0091607	0.00823009	0	0.00412801	0.00591528	0.00334776	0.00303384	0	0	0	0	0	0	0.00246461	0	0.000821536	0.00142294
PG 30:0	0	0	0	0	0	0	0	0	0	0	0	0.0026104	0	0.000870132	0.00150711	0	7.50503e-05	0	2.50168e-05	4.33303e-05	0	0.00103748	0.00708135	0.00270628	0.00382427	0.00351183	0.00742375	0	0.00364519	0.00371367
PG 32:2	0.0706764	0.051008	0.0463489	0.0560111	0.0129124	0.0250729	0.0443934	0.0937051	0.0543904	0.0353914	0.0511353	0.0161929	0.0394255	0.0355845	0.017785	0.0335811	0.0231641	0.0367401	0.0311618	0.00710399	0.00506708	0.0263292	0.00763308	0.0130098	0.0116061	0.0163986	0.0136361	0.0175578	0.0158642	0.00201476
PG 32:1	0.486021	0.356393	0.483119	0.441844	0.0740169	0.371216	0.407792	0.362639	0.380549	0.0239799	0.466761	0.234566	0.246035	0.315788	0.130873	0.311218	0.198274	0.364605	0.291366	0.0849244	0.175707	0.149926	0.205132	0.176921	0.0276226	0.134663	0.211202	0.177024	0.174296	0.0383424
PG 32:0	0	0	0	0	0	0	0	0	0	0	0	0	0.0135084	0.00450279	0.00779906	0	0	0	0	0	0	0	0	0	0	0	0	0	0	0
PG 34:4	0.0260107	0.00924998	0.0178985	0.0177197	0.0083818	0.0378718	0.0329147	0.0148761	0.0285542	0.0121021	0.0271812	0.00692948	0.0221078	0.0187395	0.0105376	0.00964272	0.0209328	0.0369718	0.0225158	0.0137331	0.00226008	0	0.0011652	0.00114176	0.00113022	0.0012332	0	0.00310982	0.00144767	0.00156596
PG 34:3	0.245889	0.202094	0.19971	0.215898	0.0260004	0.390792	0.254067	0.36667	0.337176	0.0729783	0.333443	0.116507	0.142505	0.197485	0.118458	0.201055	0.22119	0.237445	0.219897	0.0182296	0.129473	0.151008	0.15747	0.145984	0.0146589	0.181241	0.180714	0.189024	0.18366	0.00465303
PG 34:2	2.51399	2.15456	2.56704	2.41187	0.224407	2.38087	2.27078	2.10518	2.25227	0.138772	2.07355	1.54689	1.72147	1.78064	0.268267	1.79318	1.79133	1.85089	1.8118	0.033867	1.40957	1.62525	1.38932	1.47471	0.130763	1.50582	1.58587	1.72904	1.60691	0.113083
PG 34:1	3.42563	2.26147	3.03079	2.90596	0.592033	2.59229	2.48586	2.26508	2.44775	0.166902	3.48827	2.76559	2.78224	3.01204	0.412516	2.7281	2.82311	3.40074	2.98398	0.364033	2.43116	1.80002	1.90771	2.0463	0.337622	2.25549	2.11337	2.13718	2.16868	0.0761139
PG 34:0	0	0	0	0	0	0	0	0	0	0	0	0	0	0	0	0	0	0	0	0	0	0	0	0	0	0	0	0	0	0
PG 34:5-O	0.00592856	0.00143161	0.00117872	0.00284629	0.00267231	0	0	0.00815614	0.00271871	0.00470895	0	0	0	0	0	0	0	0.00284571	0.000948569	0.00164297	0	0	0	0	0	0	0	0	0	0
PG 34:4-O	0.0434792	0.00619912	0.013791	0.0211564	0.0197012	0.0300934	0.00937106	0	0.0131548	0.0153994	0.0183483	0.00195128	0.00529358	0.00853106	0.00866468	0.00681688	0.00116466	0.0114933	0.00649162	0.00517201	0.00225942	0.00244722	0.0266864	0.0104643	0.014049	0.00686798	0.00239199	0.0235691	0.010943	0.0111612
PG 36:6	0	0.00733821	0	0.00244607	0.00423672	0	0	0.003942	0.001314	0.00227591	0.0221561	0	0	0.00738537	0.0127918	0.00406986	0	0.00965045	0.00457344	0.00484489	0.00203156	0.00463403	0	0.00222186	0.00232287	0.00122401	0	0	0.000408003	0.000706682
PG 36:5	0.0977461	0.057905	0.0382018	0.0646176	0.0303344	0.145306	0.108079	0.106923	0.120102	0.0218347	0.170061	0.0892598	0.0854884	0.114937	0.0477768	0.0708988	0.0766016	0.090479	0.0793265	0.0100705	0.0867371	0.0648394	0.0615095	0.0710287	0.0137054	0.0595485	0.0699932	0.0725291	0.067357	0.00688014
PG 36:4	0.215525	0.200501	0.196202	0.204076	0.0101455	0.274432	0.282945	0.277283	0.27822	0.00433313	0.391061	0.217878	0.207752	0.27223	0.103035	0.241187	0.267663	0.30925	0.2727	0.0343095	0.184046	0.187047	0.253462	0.208185	0.0392397	0.218026	0.271393	0.228522	0.239313	0.0282728
PG 36:3	0.140474	0.162925	0.181799	0.161733	0.0206878	0.360557	0.215334	0.306992	0.294295	0.0734394	0.119845	0.2084	0.234754	0.187667	0.060195	0.202413	0.228555	0.254616	0.228528	0.0261017	0.224372	0.194314	0.198447	0.205711	0.0162925	0.335042	0.168681	0.334288	0.279337	0.0958319
PG 36:2	0.182079	0.182943	0.149582	0.171534	0.0190165	0.269347	0.299471	0.301474	0.290097	0.0179984	0.284272	0.288764	0.184779	0.252605	0.0587818	0.22569	0.324273	0.330565	0.293509	0.0588172	0.204831	0.198752	0.281893	0.228492	0.0463465	0.240441	0.243947	0.261373	0.248587	0.0112108
PG 36:1	0.0592473	0.024536	0.0505551	0.0447794	0.018062	0.0687375	0.0559736	0.0401286	0.0549466	0.0143321	0.116744	0.0537838	0.0705682	0.0803654	0.0326036	0.0976777	0.0475162	0.131064	0.0920861	0.0420539	0.073625	0.0537921	0.059981	0.062466	0.0101473	0.0514784	0.058022	0.0971105	0.0688703	0.0246746
PG 38:6	0	0	0	0	0	0	0	0	0	0	0	0	0	0	0	0	0	0	0	0	0	0	0	0	0	0	0	0	0	0
PG 38:5	0	0	0	0	0	0	0	0	0	0	0	0	0	0	0	0	0	0	0	0	0	0	0	0	0	0	0	0	0	0
PA 32:2	0.75459	0.62106	0.74443	0.706693	0.0743348	0.643838	0.595712	0.56066	0.60007	0.0417596	0.48287	0.347406	0.426864	0.419047	0.0680695	0.504215	0.364966	0.335983	0.401722	0.0899374	0.269324	0.340355	0.384634	0.331437	0.0581699	0.332491	0.343392	0.341065	0.338983	0.00574097
PA 32:1	0.984868	0.864627	0.894267	0.914587	0.062643	0.935525	0.801828	0.726979	0.821444	0.105648	1.26046	0.612921	0.970603	0.947995	0.324362	0.767939	0.62177	0.639506	0.676405	0.0797654	0.578238	0.615885	0.439823	0.544649	0.0927129	0.563562	0.687507	0.514888	0.588652	0.0890023
PA 32:0	0	0	0	0	0	0	0	0	0	0	0	0	0	0	0	0	0	0	0	0	0	0	0.0164316	0.0054772	0.00948678	0	0	0	0	0
PA 34:6	0	0	0	0	0	0	0	0	0	0	0	0	0	0	0	0	0	0	0	0	0	0	0	0	0	0.0022328	0	0	0.000744266	0.00128911
PA 34:5	0.0042044	0	0	0.00140147	0.00242741	0	0.0065519	0	0.00218397	0.00378274	0	0	0	0	0	0	0	0.00383342	0.00127781	0.00221323	0.00667003	0	0.00383001	0.00350002	0.00334724	0	0.00800609	0.00212482	0.00337697	0.00414732
PA 34:4	0.39676	0.286891	0.423184	0.368945	0.0722784	0.24821	0.323678	0.28167	0.284519	0.0378145	0.288818	0.189803	0.192036	0.223553	0.0565329	0.164878	0.149937	0.256842	0.190552	0.0578927	0.165529	0.204255	0.229907	0.199897	0.0324093	0.191776	0.140859	0.149534	0.160723	0.0272399
PA 34:3	2.82724	2.34622	2.69672	2.62339	0.248749	2.26301	2.24366	2.48076	2.32914	0.131659	2.18075	1.47394	1.82297	1.82589	0.353414	1.59597	1.93145	1.47017	1.66586	0.238449	2.00065	2.03118	2.2105	2.08077	0.113376	2.16914	2.04391	2.18279	2.13195	0.0765504
PA 34:2	9.61425	6.8738	8.42205	8.30337	1.37408	7.92497	7.94107	7.95526	7.94044	0.0151531	7.84621	6.05942	7.88182	7.26248	1.04203	7.58336	6.88028	6.20821	6.89062	0.687634	7.72242	8.35997	6.60864	7.56368	0.88639	6.84397	6.98333	7.19125	7.00618	0.174765
PA 34:1	6.50397	4.44376	6.12669	5.69148	1.09689	6.36101	5.59892	5.47073	5.81022	0.481286	8.54744	6.89569	7.54003	7.66105	0.832497	6.9268	6.97186	7.47061	7.12309	0.301799	6.87966	6.6965	5.46072	6.34563	0.771804	5.74786	6.30053	5.73788	5.92875	0.322005
PA 36:6	0.0521287	0.0172921	0.0173535	0.0289248	0.0200952	0.013364	0.018441	0.0217811	0.017862	0.00423828	0.0245201	0.00501553	0.00819675	0.0125775	0.0104642	0.0419804	0.00714943	0.0156572	0.0215957	0.018159	0.0217187	0.0364466	0.0356932	0.0312862	0.00829419	0.0254307	0.0142717	0.0363142	0.0253389	0.0110215
PA 36:5	0.765348	0.699552	0.765371	0.743424	0.037994	0.669064	0.682196	0.631948	0.66107	0.0260606	0.668148	0.421216	0.326972	0.472112	0.17619	0.429305	0.501241	0.47964	0.470062	0.0369121	0.760301	0.565989	0.729653	0.685315	0.104469	0.785309	0.737989	0.536511	0.686603	0.132119
PA 36:4	3.13046	2.1384	2.89656	2.72181	0.518604	2.28442	2.15158	2.26633	2.23411	0.0720455	2.0784	1.71905	1.69709	1.83151	0.214094	2.18609	2.04895	1.98853	2.07453	0.101232	2.6403	3.60317	3.0814	3.10829	0.481994	3.22883	3.26394	2.98832	3.16036	0.150025
PA 36:3	4.84343	3.09357	4.30865	4.08188	0.896698	3.63905	3.63135	3.61512	3.62851	0.0122163	2.99558	3.28003	3.85855	3.37805	0.439756	3.59453	3.73853	3.65137	3.66148	0.0725314	5.24962	5.74441	5.70614	5.56672	0.275288	5.66992	5.90013	5.42507	5.66504	0.23757
PA 36:2	4.25969	3.25035	3.99441	3.83482	0.523251	4.035	3.90767	4.14391	4.02886	0.118243	3.80033	4.56893	4.59066	4.31998	0.450155	4.27352	4.90893	4.78449	4.65565	0.33673	5.41659	6.08892	5.39713	5.63421	0.393909	5.95282	5.37767	5.63515	5.65521	0.288099
PA 36:1	0.740964	0.459625	0.761326	0.653972	0.168617	0.713788	0.443034	0.763485	0.640102	0.172466	0.986647	0.736558	1.06293	0.928711	0.170724	0.809806	0.974197	0.970989	0.91833	0.093999	1.18665	0.869735	0.720326	0.925571	0.238125	0.673191	0.884278	0.90683	0.821433	0.128876
LysoPC 14:1	0.000469761	0.0100462	0.00152893	0.00401496	0.00524998	0.00352078	0.00530875	0.00170935	0.00351296	0.00179971	0.00489037	0.00105874	0.00388797	0.00327903	0.00198707	0.00782535	0.00430033	0.00688908	0.00633825	0.00182592	0.000603092	0	0.00783901	0.00281403	0.00436219	0.00135495	0.00328913	0.00077825	0.00180744	0.00131518
LysoPC 14:0	0.0319641	0.0361401	0.0248344	0.0309795	0.00571679	0.062711	0.049683	0.0701235	0.0608392	0.010348	0.0611142	0.0345899	0.0278487	0.0411843	0.0175859	0.0257233	0.034269	0.0583745	0.0394556	0.0169323	0.00327328	0.023779	0.0342634	0.0204386	0.0157628	0.0253763	0.0313313	0.038013	0.0315735	0.00632185
LysoPC 15:1	0	0.000605716	0	0.000201905	0.00034971	0	0.00240411	0.000928192	0.00111077	0.00121241	0.00100585	0	0	0.000335284	0.000580729	0.000889846	0.00131787	0.00402398	0.00207723	0.00169946	0	0.000522729	0.000429963	0.000317564	0.000278902	0	0	0	0	0
LysoPC 15:0	0.0275369	0.0261853	0.021819	0.0251804	0.00298845	0.0225101	0.0103912	0.00404282	0.0123147	0.00938268	0.0165819	0	0.00696973	0.00785053	0.00832596	0.00779985	0.00631332	0.00905999	0.00772439	0.00137489	0.00359265	0.00465108	0.00466837	0.00430403	0.000616135	0.0112563	0.00296952	0.00397681	0.00606755	0.00452175
LysoPC 16:1	1.25827	1.63712	1.39295	1.42945	0.192042	1.48766	1.60655	1.86431	1.65284	0.192548	1.63687	0.959843	0.989569	1.19543	0.38259	0.99887	1.41864	1.55271	1.32341	0.28894	1.22359	0.851827	0.857666	0.977693	0.21297	0.658429	0.856748	0.927928	0.814368	0.139659
LysoPC 16:0	0.526378	0.6411	0.574196	0.580558	0.0576254	0.695396	0.549852	0.65055	0.631932	0.0745368	0.622607	0.329451	0.54562	0.499226	0.151985	0.573471	0.61262	0.732522	0.639538	0.0828718	0.478765	0.63238	0.495735	0.535627	0.0842195	0.468833	0.391865	0.637794	0.499497	0.1258
LysoPC 17:1	0.268796	0.182818	0.300854	0.250823	0.0610359	0.168383	0.199187	0.213644	0.193738	0.0231172	0.207088	0.0739813	0.0575109	0.11286	0.0820182	0.0881856	0.096845	0.14951	0.111514	0.0331898	0.157818	0.099456	0.112182	0.123152	0.0306884	0.0795269	0.08553	0.0987211	0.087926	0.00981882
LysoPC 17:0	0.0569256	0.0399731	0.0486418	0.0485135	0.00847694	0.0147178	0.0286401	0.0232899	0.0222159	0.00702302	0.0340993	0	0.0181442	0.0174145	0.0170614	0.0317169	0.0169444	0.0487115	0.0324576	0.0158965	0.0218218	0.0275282	0.0202793	0.0232098	0.0038186	0.0276762	0.0136282	0.0305986	0.0239677	0.00907269
LysoPC 18:3	0.362201	0.578047	0.441191	0.46048	0.109208	0.51125	0.547928	0.604455	0.554545	0.0469534	0.781374	0.320461	0.370501	0.490779	0.252904	0.47782	0.53648	0.59101	0.535103	0.0566074	0.503579	0.418713	0.397024	0.439772	0.0563128	0.334323	0.324048	0.378	0.345457	0.0286478
LysoPC 18:2	2.77301	4.06802	2.9989	3.27998	0.691746	2.99794	3.6922	4.054	3.58138	0.536677	3.11535	2.15691	2.30469	2.52565	0.516017	3.02451	2.9219	3.33658	3.09433	0.215976	4.33086	3.45081	3.63239	3.80469	0.46464	2.73705	2.54224	3.24978	2.84302	0.365479
LysoPC 18:1	2.81438	3.29001	2.76809	2.9575	0.288898	2.98424	3.57837	3.7315	3.43137	0.394722	4.60638	3.00115	2.94582	3.51778	0.943156	3.73543	3.80858	4.6922	4.07874	0.532533	5.52525	3.49548	3.70417	4.24163	1.11653	2.98339	3.14849	3.47607	3.20265	0.250763
LysoPC 18:0	0.125372	0.23231	0.16491	0.174197	0.0540702	0.201339	0.187188	0.190468	0.192998	0.00740675	0.204766	0.146397	0.126263	0.159142	0.0407738	0.136926	0.224055	0.25466	0.205214	0.0610866	0.138232	0.224621	0.221917	0.194923	0.0491147	0.216436	0.182046	0.190898	0.19646	0.0178573
LysoPE 14:1	0	0	0	0	0	0	0	0	0	0	0	0	0	0	0	0	0	0	0	0	0	0	0	0	0	0	0	0	0	0
LysoPE 15:1	0	0	0	0	0	0	0	0	0	0	0	0	0	0	0	0	0	0	0	0	0	0	0	0	0	0	0	0	0	0
LysoPE 15:0	0.0109315	0	0	0.00364385	0.00631133	0.0143574	0	0	0.00478581	0.00828927	0	0	0	0	0	0	0	0	0	0	0	0	0	0	0	0	0.0053951	0	0.00179837	0.00311486
LysoPE 16:1	0.654195	0.679114	0.275921	0.53641	0.225934	0.77936	0.662055	0.666658	0.702691	0.066437	0.384669	0.434702	0.366546	0.395306	0.0353012	0.595943	0.54309	1.03492	0.724652	0.269999	0.498437	0.251869	0.305888	0.352065	0.129607	0.320942	0.350579	0.444517	0.372013	0.0645153
LysoPE 16:0	0.581855	0.728575	0.588509	0.63298	0.0828551	1.02195	0.64379	1.02113	0.895624	0.218095	0.7068	0.415829	0.584567	0.569065	0.146104	0.744067	0.725302	1.19236	0.887242	0.264403	0.7145	1.04314	0.848247	0.86863	0.165266	0.705731	0.437905	0.853706	0.665781	0.21076
LysoPE 17:1	0.0170942	0.0777167	0.0797089	0.0581733	0.0355894	0.10288	0.0173254	0.0740529	0.0647527	0.0435289	0.020855	0	0.0119793	0.0109448	0.0104659	0.0108393	0	0.0170896	0.00930965	0.0086469	0.0350992	0.0262663	0.0220376	0.027801	0.00666467	0.0213519	0.021095	0.0101439	0.0175303	0.00639806
LysoPE 17:0	0	0.00666043	0.0107516	0.00580401	0.00542673	0.00665388	0.0148423	0	0.00716538	0.00743434	0.0125116	0	0	0.00417053	0.00722357	0	0	0.00270453	0.000901509	0.00156146	0.00283653	0.0312725	0.0215612	0.0185567	0.0144541	0.0202801	0.00318035	0.0195992	0.0143532	0.00968197
LysoPE 18:3	0.191818	0.227892	0.156069	0.191926	0.0359115	0.254198	0.266075	0.368015	0.296096	0.0625662	0.229655	0.132375	0.230542	0.197524	0.0564225	0.155788	0.261034	0.351975	0.256266	0.0981805	0.135133	0.261673	0.154412	0.183739	0.0681778	0.209346	0.239399	0.248133	0.232293	0.0203464
LysoPE 18:2	1.27981	1.72719	1.20034	1.40245	0.284028	1.67098	1.50262	1.63024	1.60128	0.0878347	1.02871	0.873372	0.994395	0.965494	0.0816037	1.03046	1.38112	1.57956	1.33038	0.278043	1.33111	1.25943	1.41526	1.33526	0.0779984	1.23034	1.34727	1.40941	1.32901	0.090921
LysoPE 18:1	1.09488	1.34503	0.882091	1.10733	0.231723	2.05059	1.73357	1.78766	1.85727	0.169588	1.53536	1.28016	1.45729	1.42427	0.130766	1.53212	1.81417	2.26293	1.86974	0.368563	1.9922	1.51605	1.67912	1.72912	0.241983	1.65926	1.83221	1.77536	1.75561	0.088152
LysoPE 20:1	0	0	0	0	0	0.00820579	0	0	0.00273526	0.00473762	0	0	0	0	0	0.00255097	0.0290484	0.00846945	0.0133563	0.0139082	0	0.00313409	0.0120866	0.00507356	0.00627237	0.00536864	0	0	0.00178955	0.00309958
LysoPE 20:0	0	0	0	0	0	0	0	0	0	0	0	0	0.00308979	0.00102993	0.00178389	0	0	0	0	0	0	0	0	0	0	0	0	0	0	0
LysoPG 16:1	0	0	0	0	0	0	0	0.0184889	0.00616296	0.0106746	0.00702045	0.00126452	0	0.00276166	0.00374202	0.0107934	0	0.0444523	0.0184152	0.0231855	0.00463172	0	0	0.00154391	0.00267412	0	0	0	0	0
LysoPG 16:0	0.0210597	0.0405452	0.0108114	0.0241387	0.0151042	0.0141397	0	0.0222182	0.0121193	0.0112461	0.0193815	0.0177223	0.0220909	0.0197315	0.00220524	0.0142756	0.0281816	0.039675	0.0273774	0.0127188	0.0127192	0.00617821	0.00702747	0.00864162	0.00355672	0	0.012816	0	0.00427201	0.00739933
LysoPG 18:3	0.0235007	0.0451068	0.0278016	0.0321364	0.0114367	0.0279038	0.0243689	0.022402	0.0248916	0.0027879	0.0167723	0.0158454	0.0234559	0.0186912	0.00415227	0	0.0238765	0.0326372	0.0188379	0.0168919	0.0529477	0.0332581	0.0219457	0.0360505	0.0156885	0.0265288	0.031368	0.0198296	0.0259088	0.00579412
LysoPG 18:2	0.0238727	0.0388836	0.0122557	0.025004	0.01335	0.0312456	0.016435	0.0455858	0.0310888	0.014576	0.0289778	0.0169435	0.0234844	0.0231352	0.00602474	0.017704	0.0310781	0.0410751	0.0299524	0.0117261	0.0269461	0.031734	0.0286321	0.0291041	0.00242857	0.0286159	0.0191239	0.0426939	0.0301446	0.0118592
LysoPG 18:1	0.0166525	0.0143994	0	0.0103506	0.00903442	0.00698255	0	0.0202949	0.00909247	0.0103106	0.0288949	0.0107875	0.0224646	0.0207156	0.00917954	0.0165068	0.0245213	0.0202963	0.0204415	0.0040092	0.0015358	0.0173619	0	0.00629922	0.00961125	0	0	0	0	0
CER 42:0;3	30.167	34.0958	29.6441	31.3023	2.43334	29.066	32.1999	46.32	35.862	9.1915	62.0387	40.1786	27.1236	43.1136	17.6416	29.6521	30.3001	26.37	28.774	2.10706	47.5558	36.5309	41.0159	41.7009	5.54426	38.111	37.6315	22.584	32.7755	8.82933
CER 44:0;3	0	0.146432	0	0.0488106	0.0845424	0.017922	0.0727116	0.322713	0.137782	0.162481	0.153835	0.0858194	0.188067	0.142574	0.0520457	0.156015	0.121583	0.0969086	0.124835	0.0296869	0.0690051	0.158297	0.146824	0.124709	0.0485807	0.250953	0.140977	0.241694	0.211208	0.0609979
IPC 40:0;3	0.0160291	0.114237	0.0254823	0.0519162	0.0541781	0.0743537	0.215802	0.210468	0.166875	0.0801699	0.378983	0.212356	0.142786	0.244709	0.121376	0.128302	0.125749	0.084858	0.11297	0.0243789	0.140622	0.0992275	0.222127	0.153992	0.0625313	0.232957	0.199419	0.0564063	0.162927	0.0937616
IPC40:0;4	0.000377193	0.000277764	0.0013956	0.00068352	0.000618683	0.00154297	0	0	0.000514325	0.000890837	0.0147592	0	0.0026235	0.00579423	0.00787392	0	0.00522133	0.00197696	0.00239943	0.00263618	0	0.00259789	0.00760705	0.00340165	0.00386669	0.00714095	0.00695045	0.00247647	0.00552263	0.00263977
IPC 42:0;3	9.54091	18.4588	8.61995	12.2066	5.43415	18.7262	26.531	33.4895	26.2489	7.38571	31.4486	20.5813	12.9025	21.6441	9.31864	14.7742	14.2121	11.2077	13.398	1.91759	24.5867	16.0118	22.1641	20.9208	4.42061	29.9962	24.2402	13.7797	22.672	8.22121
IPC 40:0;5	0.0028418	0.00804222	0.00235001	0.00441135	0.00315403	0.00308282	0.0322455	0.0445838	0.0266374	0.0213113	0.0150112	0.0246095	0.00481041	0.0148104	0.00990105	0.0279077	0.00522133	0.0159816	0.0163702	0.0113482	0.0531585	0.00952559	0.0425928	0.0350923	0.0227629	0.0337473	0.0101435	0.0260831	0.0233247	0.0120412
IPC 42:0;4	0.923471	3.77023	0.912169	1.86862	1.64685	1.40576	5.69782	2.57572	3.22643	2.21879	2.1655	3.62044	2.80922	2.86505	0.729071	1.98489	1.21803	1.19017	1.46436	0.451006	7.05037	2.45491	9.98191	6.49573	3.79403	6.10333	5.17315	2.3768	4.55109	1.93958
IPC 44:0;3	18.6763	36.9157	16.034	23.8753	11.3703	27.04	41.6965	53.6176	40.7847	13.3122	46.7748	42.1773	32.8911	40.6144	7.07254	35.9517	23.2773	19.3238	26.1843	8.68674	30.5282	22.2071	40.3793	31.0382	9.0968	42.7905	38.9951	18.553	33.4462	13.0368
IPC 42:0;5	0.0217955	0.104382	0.0269459	0.0510412	0.0462664	0.0751797	0.190797	0.147034	0.13767	0.0583745	0.13548	0.0788632	0	0.0714478	0.0680438	0.105149	0.0634425	0.0556998	0.0747636	0.0265974	0.116868	0.0497884	0.173418	0.113358	0.0618893	0.0949728	0.120783	0.0340055	0.0832538	0.04456
IPC 44:0;4	0.523629	1.39358	0.488296	0.801836	0.512773	0.640897	1.7205	1.42301	1.26147	0.557634	0.887017	1.31775	0.893522	1.03276	0.246829	0.976895	0.414287	0.466129	0.619103	0.310939	1.80066	0.720041	2.88039	1.80037	1.08018	1.6951	1.54473	0.662928	1.30092	0.557608
IPC 44:0;5	0.00116666	0.0546767	0.017572	0.0244718	0.0274142	0.0543372	0.125298	0.0951444	0.0915933	0.0356136	0.105312	0.086881	0.0332363	0.0751432	0.0374442	0.0277159	0.0317399	0.0214205	0.0269588	0.0052012	0.0859854	0.0474473	0.0872165	0.0735497	0.0226138	0.0912953	0.0514678	0.0599223	0.0675618	0.020984
MIPC 40:0;3	0.0899541	0.164546	0.123076	0.125859	0.0373739	0.0260666	0.0857013	0.124786	0.0788514	0.049715	0.223885	0.0794224	0.0743431	0.125884	0.08491	0.0269385	0.0421825	0.040206	0.0364424	0.00828972	0.0478632	0.0320375	0.0633829	0.0477612	0.015673	0.0406704	0.0597327	0	0.0334677	0.0305108
MIPC 42:0;3	23.6515	23.011	27.2682	24.6435	2.29545	8.98275	15.6186	18.7846	14.462	5.00223	27.8133	13.3387	7.72089	16.291	10.3664	8.96972	8.62032	8.12668	8.57224	0.423569	12.0899	5.89076	9.59852	9.19307	3.11941	11.3862	10.0673	5.67224	9.0419	2.9918
MIPC 40:0;5	0.0288033	0.0553372	0.0267378	0.0369594	0.0159491	0.0041699	0.0135738	0.0137009	0.0104815	0.0054664	0.0407768	0.00764309	0.00787051	0.0187635	0.0190644	0	0.012654	0	0.00421801	0.00730581	0.00762291	0.00259789	0.00895698	0.00639259	0.00335332	0	0.00225374	0.00198058	0.00141144	0.00122995
MIPC 42:0;4	1.22293	2.87121	1.27759	1.79058	0.936254	0.471835	2.85394	1.20486	1.51021	1.22006	1.28479	2.24499	1.53064	1.6868	0.498785	0.957824	0.562495	0.75447	0.758263	0.197692	3.16937	0.942152	4.60425	2.90526	1.84528	2.28455	2.02408	0.949541	1.75272	0.707662
MIPC 44:0;3	30.5755	34.1028	31.2024	31.9602	1.88182	10.6838	19.1601	24.5711	18.1383	6.9998	33.8301	21.3151	15.1718	23.439	9.50875	15.9096	10.7567	12.0615	12.9093	2.67903	9.56937	4.98031	10.5763	8.37533	2.98297	10.3831	8.7841	3.98459	7.71727	3.33
MIPC 42:0;5	0.115837	0.104098	0.0808732	0.100269	0.0177933	0	0.092768	0.0498168	0.0475283	0.0464263	0.0747949	0.0294589	0.0170547	0.0404362	0.030395	0	0.0176766	0	0.00589221	0.0102056	0.0258364	0.00485001	0	0.0102288	0.0137324	0.00605911	0.014276	0.00660392	0.00897967	0.00459481
MIPC 44:0;4	0.606774	0.870099	0.595635	0.690836	0.155346	0.149743	0.659761	0.433005	0.41417	0.255531	0.52904	0.512078	0.435397	0.492172	0.049894	0.274091	0.115197	0.193416	0.194235	0.0794505	0.546075	0.155993	0.685616	0.462561	0.27451	0.48495	0.333656	0.138237	0.318948	0.173824
MIPC 44:0;5	0.062615	0.0872944	0.0954563	0.0817886	0.017099	0.00573596	0.0675995	0.08294	0.0520918	0.0408715	0.0950573	0.0438128	0.00459015	0.0478201	0.0453665	0.0273289	0.0289251	0.00197696	0.0194103	0.0151188	0.0385451	0.00502134	0.0256913	0.0230859	0.016913	0.00930075	0.0169048	0.00346528	0.00989027	0.00673911
M(IP)2C 42:0;3	0.220438	0.627034	0.366043	0.404505	0.206009	0	0.380627	1.29336	0.557996	0.664673	1.71495	0.891675	0.143071	0.916564	0.786233	0.182259	0.0451683	0.375798	0.201075	0.166116	1.49213	0.255814	0.734967	0.827636	0.623344	0	0	0	0	0
M(IP)2C 42:0;4	0	0.0248487	0	0.0082829	0.0143464	0	0.00141436	0.0231678	0.00819406	0.0129869	0.0197629	0.0203234	0	0.0133621	0.0115753	0	0	0.000823979	0.00027466	0.000475725	0.121151	0.0346385	0.14022	0.09867	0.0562666	0	0	0	0	0
M(IP)2C 44:0;3	0.206189	0.759839	0.52247	0.496166	0.277761	0.0102019	0.371836	1.35461	0.578882	0.695707	2.00633	1.18524	0.232363	1.14131	0.887799	0.287764	0.0707567	0.521838	0.293453	0.225594	1.29862	0.264424	0.767519	0.776854	0.517161	0	0	0	0	0
M(IP)2C 44:0;4	0	0	0.00110497	0.000368322	0.000637952	0	0	0.0034857	0.0011619	0.00201247	0	0.00466165	0	0.00155388	0.0026914	0	0	0	0	0	0.00317717	0	0.0158891	0.00635541	0.00840782	0	0	0	0	0
Zymosterol SE	3.83269	8.69812	5.09917	5.87666	2.52418	7.16036	5.19958	5.13502	5.83165	1.15115	1.30376	3.96308	3.59587	2.95424	1.4411	4.79064	5.17308	3.51903	4.49425	0.865945	11.0482	6.51366	8.01565	8.52583	2.3099	6.30668	7.44959	6.54093	6.76573	0.603706
Ergostatetraenol SE	2.37171	1.64436	2.64763	2.22123	0.518283	0.896475	1.17024	0.851785	0.972835	0.172415	0.0788526	0.348363	0.207241	0.211485	0.134805	0.257714	0.330828	0.063639	0.217394	0.138083	3.18653	1.89269	2.5146	2.53128	0.647082	1.87126	2.32242	2.11881	2.10416	0.225932
Ergosterol SE	30.3253	23.4069	32.659	28.7971	4.81165	24.8035	18.2171	23.6744	22.2317	3.52225	2.76117	10.7589	12.4314	8.65047	5.16839	17.1691	21.9076	14.8693	17.982	3.58889	130.317	84.0308	85.8909	100.08	26.2028	82.353	88.179	77.4156	82.6492	5.38784
Episterol + Fecosterol SE	11.2858	15.5206	13.6631	13.4898	2.12272	15.2829	11.4576	16.0639	14.2681	2.46512	4.34707	9.04528	10.5036	7.96532	3.21722	13.83	14.6886	11.3764	13.2983	1.71893	51.1907	29.4931	29.0923	36.592	12.6444	28.0173	30.1332	28.9002	29.0169	1.06274
Lanosterol SE	1.89191	9.6514	2.91011	4.81781	4.21686	9.91257	9.80219	9.82703	9.84726	0.0579034	12.0605	7.23458	7.59434	8.96313	2.68839	7.50016	7.02417	6.27882	6.93438	0.615599	29.3928	21.2547	21.9545	24.2007	4.51008	21.6574	23.6106	19.3282	21.5321	2.14394
Total lipid	1117.77	1047.98	1037.28	1067.68	43.7087	1103.04	1090.81	1094.58	1096.14	6.26451	1094.43	973.43	986.43	1018.1	66.4253	1055.55	1102.23	1020.64	1059.47	40.9405	1167.54	1040.73	1027.76	1078.68	77.2262	1215.23	1126.87	1067.54	1136.54	74.321

## Sheet: Lipid species-mol%
Lipid species amounts as mole percentages.
				TW1					TW2					TW8					TW9					TW16					TW17
Lipid species	TED1_1	TED1_2	TED1_3	Average	Stdev	TED2_1	TED2_2	TED2_3	Average	Stdev	TED8_1	TED8_2	TED8_3	Average	Stdev	TED9_1	TED9_2	TED9_3	Average	Stdev	TED16_1	TED16_2	TED16_3	Average	Stdev	TED17_1	TED17_2	TED17_3	Average	Stdev
PC 26:1	0.00148798	0.00168886	0.00156348	0.00158011	0.000101468	0.000989901	0.00173302	0.00166318	0.00146203	0.000410368	0.00187268	0.00171411	0.0013796	0.00165546	0.000251714	0.000995422	0.00123377	0.00196324	0.00139748	0.00050425	0.00122783	0.00166222	0.00265709	0.00184905	0.000732718	0.00216693	0.00209625	0.00273803	0.00233374	0.000351907
PC 26:0	0.000771307	0.00128974	0.00114238	0.00106781	0.000267141	0.00108599	0.000880175	0.000845143	0.000937101	0.000130122	0.00124016	0.00126765	0.00240324	0.00163702	0.00066371	0.00108954	0.000917441	0.00127459	0.00109386	0.000178615	0.000970226	0.00266344	0.00203284	0.00188884	0.000855741	0.00199911	0.00262087	0.00257738	0.00239912	0.000347106
PC 28:1	0.00568277	0.00667204	0.0044359	0.0055969	0.00112054	0.00674114	0.00749365	0.0077934	0.00734273	0.000542119	0.00908339	0.00689098	0.0071484	0.00770759	0.00119841	0.00706335	0.0047178	0.00706834	0.00628316	0.00135565	0.00563751	0.00810917	0.00887335	0.00754001	0.00169133	0.00890379	0.00724643	0.00928469	0.0084783	0.0010837
PC 28:0	0.00107779	0.00189573	0.000755279	0.00124293	0.000587888	0.00161934	0.00228698	0.00182536	0.00191056	0.000341877	0.00355182	0.00121002	0.00139687	0.00205291	0.00130146	0.00177803	0.00178845	0.00157187	0.00171278	0.000122149	0.00145673	0.00171529	0.00245831	0.00187678	0.000519947	0.00186226	0.00241259	0.00253656	0.00227047	0.000358915
PC 30:2	0.00901565	0.0207645	0.00676316	0.0121811	0.00751829	0.0247955	0.0235256	0.0216494	0.0233235	0.00158277	0.022159	0.0154721	0.0194381	0.019023	0.0033627	0.0179828	0.0137645	0.0176862	0.0164778	0.00235451	0.00761356	0.00876617	0.0120716	0.00948379	0.00231405	0.0117034	0.0128796	0.0139242	0.0128357	0.00111107
PC 30:1	0.0468082	0.0756705	0.0486601	0.0570463	0.0161556	0.0799793	0.0889492	0.0808954	0.0832746	0.0049356	0.0995064	0.0602158	0.0681281	0.0759501	0.0207804	0.0619252	0.0556393	0.078477	0.0653472	0.0117972	0.0314553	0.0364645	0.0365871	0.0348357	0.00292808	0.0345912	0.0373557	0.0414325	0.0377932	0.00344158
PC 30:0	0.000648367	0.000865419	0.000589011	0.000700932	0.000145508	0.00127373	0.00157431	0.000355414	0.00106782	0.000635001	0.00268939	0.00113237	0.000865852	0.00156253	0.000984937	0.000346251	0.000588523	0	0.000311591	0.000295788	0.00116491	0	0.000906134	0.000690349	0.000611701	4.15797e-05	0.000320935	0.00074155	0.000368022	0.000352353
PC 31:2	0.0203459	0.0130392	0.0146349	0.0160066	0.00384166	0.0139807	0.0157936	0.0135858	0.0144534	0.00117736	0.0132454	0.00883576	0.0070167	0.0096993	0.0032029	0.00678853	0.00661506	0.010154	0.00785251	0.00199499	0.00637354	0.00429452	0.00534362	0.00533723	0.00103952	0.00538503	0.00489758	0.00793829	0.00607364	0.00163313
PC 31:1	0.0658487	0.0390481	0.0579088	0.0542685	0.0137662	0.0492673	0.0486003	0.0438011	0.0472229	0.00298211	0.0572295	0.0253897	0.0231826	0.0352673	0.0190519	0.020699	0.0229198	0.0342448	0.0259545	0.00726495	0.0200236	0.017805	0.0192433	0.019024	0.00112542	0.0157666	0.0178096	0.0191925	0.0175896	0.00172351
PC 31:0	0	0	0	0	0	0	0	0	0	0	6.30841e-05	0.0035211	0.000819715	0.00146797	0.00181787	0.0011975	0.000940418	0.000195886	0.000777933	0.000520198	0.000600446	0.00011203	0.000702776	0.000471751	0.000315701	0.000428928	0.00117771	0.000694301	0.000766981	0.000379647
PC 32:2	1.12744	1.09008	1.08093	1.09949	0.0246363	1.07227	0.956852	0.937773	0.988966	0.0727737	0.883846	0.863722	0.786887	0.844818	0.0511689	0.768942	0.771746	0.914792	0.818493	0.0834086	0.460678	0.446569	0.445969	0.451072	0.00832412	0.485864	0.46367	0.496326	0.481954	0.0166755
PC 32:1	0.737518	0.927914	0.77153	0.812321	0.101541	0.936867	0.970723	0.86606	0.92455	0.0534077	1.13129	0.855689	0.928631	0.971869	0.142796	0.786628	0.794738	0.869739	0.817035	0.0458231	0.488899	0.485892	0.556266	0.510352	0.0397912	0.490198	0.517294	0.586784	0.531426	0.0498195
PC 32:0	0	0	0	0	0	0	0	0	0	0	0	0	0	0	0	0	0	0	0	0	0	0	0	0	0	0	0	0	0	0
PC 33:2	0.774481	0.330593	0.683637	0.596237	0.234496	0.367702	0.352611	0.339549	0.353287	0.0140887	0.312483	0.20986	0.197099	0.239814	0.0632559	0.199677	0.209595	0.250777	0.220016	0.0270971	0.178308	0.150033	0.176354	0.168232	0.015791	0.159982	0.177511	0.215387	0.184294	0.0283183
PC 33:1	0.332965	0.194319	0.316647	0.28131	0.0757769	0.214268	0.226803	0.213515	0.218196	0.00746417	0.282512	0.175708	0.150959	0.20306	0.0699117	0.133448	0.143301	0.188607	0.155119	0.029417	0.134436	0.126795	0.120877	0.127369	0.00679757	0.118212	0.119957	0.131429	0.123199	0.00718039
PC 33:0	0	0	0	0	0	0	0	0	0	0	0.00198815	0.0107961	0.000862456	0.00454889	0.00543941	0.00264386	0	0.00249091	0.00171159	0.00148425	0.00352063	0	0	0.00117354	0.00203263	0.00268684	0.00243969	0	0.00170884	0.00148505
PC 34:4	1.00815	0.938144	0.980653	0.975649	0.0352697	0.942834	0.851058	0.850984	0.881625	0.0530086	1.10201	0.71964	0.694923	0.838856	0.228229	0.762212	0.776309	0.818573	0.785698	0.0293302	0.425451	0.457947	0.47851	0.45397	0.0267522	0.406839	0.46548	0.570275	0.480865	0.0827972
PC 34:3	5.53309	5.15798	5.27829	5.32312	0.191528	4.93167	4.46938	4.33789	4.57965	0.311872	3.46152	4.19242	4.30079	3.98491	0.456494	3.98389	4.39116	4.55434	4.30979	0.293798	3.17381	3.34959	3.06951	3.19764	0.141552	3.13997	3.20184	3.69742	3.34641	0.30555
PC 34:2	5.29738	4.58019	5.27066	5.04941	0.406578	5.30843	4.79262	4.47483	4.85863	0.420704	4.90147	5.35837	5.14457	5.1348	0.228607	5.47687	5.36691	5.95998	5.60125	0.315493	3.7845	4.32428	3.98363	4.0308	0.272962	4.46626	4.34484	4.52595	4.44568	0.0922913
PC 34:1	2.14873	1.81118	2.07804	2.01265	0.178022	2.10142	1.87325	1.95214	1.97561	0.11588	2.74139	2.53927	2.67371	2.65146	0.102878	2.48247	2.44882	2.6907	2.54066	0.131019	1.73198	1.78387	1.79403	1.76996	0.0332792	2.04663	2.02842	2.27766	2.11757	0.138945
PC 36:6	0.0958751	0.113178	0.0937267	0.100927	0.0106644	0.119687	0.103634	0.0973361	0.106886	0.0115248	0.227279	0.0856809	0.0869793	0.133313	0.0813794	0.114704	0.115111	0.135393	0.121736	0.0118292	0.0675501	0.0644651	0.065715	0.0659101	0.00155173	0.075603	0.0670443	0.0805895	0.0744122	0.00685067
PC 36:5	1.73594	1.79342	1.70596	1.74511	0.0444472	1.8098	1.64538	1.67733	1.71084	0.0871816	2.03078	1.42232	1.4709	1.64134	0.338144	1.98118	1.79628	1.8409	1.87279	0.0964848	1.14207	1.22703	1.26496	1.21135	0.0629263	1.26296	1.37888	1.56053	1.40079	0.149986
PC 36:4	5.45	5.28404	5.76716	5.5004	0.245468	5.29871	5.05944	4.82056	5.05957	0.239077	4.99222	4.92746	5.10601	5.00856	0.0903876	5.78388	5.47212	5.78135	5.67912	0.179269	4.50693	5.13105	5.16147	4.93315	0.36943	4.98662	4.91216	5.72425	5.20768	0.448914
PC 36:3	6.48977	5.99855	6.37701	6.28844	0.257306	6.68587	6.09825	6.12292	6.30234	0.332371	5.74343	7.04822	7.11462	6.63542	0.773203	8.72384	8.2465	8.47597	8.4821	0.238728	7.03121	7.65157	6.82679	7.16986	0.429518	7.50392	7.72774	9.11429	8.11532	0.872346
PC 36:2	3.36084	2.62909	3.0982	3.02938	0.3707	3.42507	3.0384	3.11156	3.19168	0.205407	3.35197	4.4069	4.1593	3.97272	0.551657	4.47303	4.62097	4.90979	4.66793	0.222131	3.8187	3.68673	3.73439	3.74661	0.0668256	4.60612	3.98201	4.66192	4.41668	0.377471
PC 36:1	0.796597	0.599916	0.820596	0.739036	0.121078	0.69014	0.636048	0.629764	0.651984	0.0331932	0.945441	0.968589	0.949415	0.954482	0.0123778	0.940526	0.941709	1.10306	0.995099	0.0935021	0.872713	0.843339	0.880422	0.865491	0.0195681	0.844661	0.962435	0.910518	0.905871	0.0590245
PC 38:6	0.00674044	0.00896885	0.00645283	0.00738738	0.00137713	0.0086615	0.00936338	0.0103059	0.0094436	0.000825135	0.0144969	0.00892982	0.0104277	0.0112848	0.00288082	0.00943947	0.0106397	0.00910559	0.00972824	0.000806784	0.00767384	0.0111528	0.00975396	0.00952687	0.00175057	0.0120463	0.0104937	0.00884417	0.0104614	0.00160129
PC 38:5	0.0504079	0.0647397	0.0492698	0.0548058	0.00862186	0.0645606	0.0588148	0.0604263	0.0612673	0.00296379	0.0641302	0.0554889	0.0552125	0.0582772	0.00507071	0.0757976	0.0782819	0.0646877	0.0729224	0.00723881	0.0603553	0.0884434	0.0922857	0.0803615	0.017432	0.0989175	0.100695	0.0974526	0.0990216	0.00162364
PC 38:4	0.0810777	0.0864146	0.0802288	0.0825737	0.0033533	0.10539	0.0974539	0.0901244	0.097656	0.00763456	0.116904	0.0953154	0.0919146	0.101378	0.013553	0.104524	0.108639	0.10004	0.104401	0.00430106	0.0923251	0.107184	0.116641	0.105383	0.0122577	0.118506	0.125731	0.131999	0.125412	0.00675211
PC 38:3	0.148298	0.179774	0.139571	0.155881	0.0211469	0.209916	0.18915	0.189522	0.196196	0.0118829	0.179681	0.178821	0.182016	0.180173	0.00165325	0.223254	0.217513	0.202204	0.214324	0.0108811	0.165239	0.22875	0.193431	0.195806	0.0318219	0.20474	0.203772	0.213133	0.207215	0.00514756
PC 38:2	0.0728752	0.0793932	0.0698679	0.0740454	0.00486924	0.0945096	0.0937716	0.0792555	0.0891789	0.00860182	0.135464	0.118196	0.107362	0.120341	0.0141734	0.109264	0.0938864	0.102011	0.101721	0.00769304	0.0854278	0.0793288	0.0939501	0.0862356	0.00734406	0.0900564	0.0869948	0.103042	0.0933644	0.00851959
PC 40:5	0.00131465	0.00142531	0.00142801	0.00138932	6.46864e-05	0.00208045	0.00185055	0.00169286	0.00187462	0.000194917	0.00351012	0.00201089	0.0021557	0.0025589	0.000826959	0.00179507	0.000987051	0.00122223	0.00133478	0.000415601	0.000913223	0.00182554	0.00170614	0.00148164	0.000495868	0.000745025	0.0018604	0.00139212	0.00133251	0.000560072
PC 40:4	0.00489042	0.00511525	0.00515741	0.00505436	0.00014353	0.00437847	0.00528014	0.00447207	0.00471023	0.000495771	0.00622716	0.00266251	0.0041894	0.00435969	0.00178841	0.00535724	0.00470025	0.0033028	0.00445343	0.00104922	0.00217512	0.00407687	0.0038691	0.0033737	0.00104318	0.00293816	0.0038437	0.00467358	0.00381848	0.000867981
PC 40:3	0.0146419	0.0138169	0.0174201	0.015293	0.00188777	0.0122438	0.0169438	0.0115217	0.0135697	0.00294421	0.0158067	0.014498	0.0158977	0.0154008	0.000783192	0.0144721	0.0140887	0.0110546	0.0132051	0.00187228	0.0117847	0.0183922	0.0152933	0.0151567	0.00330585	0.0139595	0.0113682	0.0199162	0.0150813	0.00438302
PC 40:2	0.0107312	0.0120142	0.0139326	0.012226	0.00161117	0.0126905	0.0154716	0.013547	0.0139031	0.00142434	0.0132301	0.0144269	0.0183246	0.0153272	0.00266392	0.0173821	0.0176484	0.0138306	0.016287	0.00213148	0.0111823	0.014889	0.0160245	0.0140319	0.00253233	0.0136	0.0157394	0.0195706	0.0163033	0.00302499
PE 26:1	0.000192745	0.000342145	0	0.000178297	0.00017153	0.000201089	7.57792e-05	0	9.22895e-05	0.000101556	0.000694742	9.62994e-05	0.00102623	0.000605758	0.00047131	0.000291388	0	0	9.71294e-05	0.000168233	0.000388479	0.000320068	0.00039909	0.000369212	4.28897e-05	0.000621437	0.000305991	0.000380748	0.000436059	0.000164836
PE 26:0	9.54575e-05	0	0	3.18192e-05	5.51124e-05	0.000402445	0.000559068	0.000121684	0.000361066	0.000221609	0.000580727	0.000381484	0.00149769	0.000819967	0.00059532	0.00175953	0	0	0.000586511	0.00101587	0.000143653	0.00113047	0	0.000424707	0.000615413	0.000724334	0.000346896	0.000598197	0.000556476	0.000192147
PE 28:1	0.000374167	0.000486707	0.00113545	0.000665442	0.000410912	0.00129178	0.000478117	0.00152765	0.00109918	0.000550636	0.00524761	0.00210429	0.00184856	0.00306682	0.00189294	0.00330172	0.00059101	0.0027885	0.00222708	0.00143993	0.00272886	0.00142469	0.00218517	0.00211291	0.000655078	0.00137297	0.00158519	0.000452441	0.00113687	0.000602155
PE 30:2	0.00237863	0.00571271	0.000566223	0.00288585	0.00261047	0.00691551	0.00524639	0.00591758	0.00602649	0.000839873	0.00313815	0.000783704	0.00418264	0.0027015	0.00174103	0.00285012	0.00327068	0.00350352	0.00320811	0.000331164	0.00088504	0.00227202	0.00181603	0.0016577	0.000706917	0.00096786	0.00209189	0.00195766	0.00167247	0.000613891
PE 30:1	0.0154119	0.0251846	0.0117742	0.0174569	0.00693514	0.0262558	0.0316543	0.0219108	0.026607	0.00488123	0.0226284	0.0175378	0.0207117	0.0202926	0.00257101	0.0167208	0.0151966	0.0207283	0.0175486	0.00285723	0.0101181	0.0101106	0.0121081	0.0107789	0.00115107	0.012259	0.00908948	0.00759059	0.00964636	0.00238351
PE 30:0	0	0	0	0	0	0	0	0	0	0	0.000781467	0	0	0.000260489	0.00045118	0	0	0	0	0	0	0	0	0	0	0	0	0	0	0
PE 31:2	0.00467371	0.00323148	0.00314154	0.00368224	0.000859808	0.00266485	0.00309578	0.00102009	0.00226024	0.0010954	0.000755085	0.00189436	0.000299334	0.000982925	0.000821558	0.001031	0.000389325	0.00140235	0.00094089	0.000512487	0.000606004	0.000144327	0.000515253	0.000421861	0.000244598	0.00031186	0	0.000260335	0.000190732	0.000167175
PE 31:1	0.0238546	0.0139162	0.0175848	0.0184519	0.00502564	0.0133981	0.0123355	0.011079	0.0122709	0.00116087	0.0167569	0.00849301	0.00613857	0.0104628	0.0055765	0.00566813	0.00457594	0.00731482	0.00585296	0.00137876	0.00362182	0.0064191	0.002727	0.00425597	0.00192601	0.00456228	0.0066149	0.00203302	0.0044034	0.00229507
PE 31:0	0	0	0.00132043	0.000440144	0.000762352	0	0	0	0	0	0	0	0	0	0	0	0	1.24039e-05	4.13463e-06	7.16138e-06	0	0	0	0	0	0	0	0	0	0
PE 32:2	0.419833	0.4391	0.437459	0.432131	0.0106819	0.473956	0.401441	0.432648	0.436015	0.0363745	0.30352	0.32215	0.325761	0.317144	0.0119361	0.256553	0.256666	0.272298	0.261839	0.00905759	0.17775	0.206569	0.19539	0.193237	0.0145296	0.185315	0.179182	0.186094	0.18353	0.00378597
PE 32:1	0.608166	0.685954	0.579247	0.624456	0.055187	0.698494	0.684683	0.634737	0.672638	0.0335422	0.70153	0.608698	0.692845	0.667691	0.0512736	0.536798	0.478861	0.587927	0.534529	0.0545684	0.369634	0.470479	0.424485	0.421532	0.0504875	0.405265	0.389289	0.422535	0.405696	0.0166269
PE 32:0	0	0	0	0	0	0	0	0	0	0	0	0	0	0	0	0	0	0	0	0	0	0	0	0	0	0	0	0	0	0
PE 33:2	0.324549	0.178288	0.322233	0.275023	0.0837834	0.183764	0.172526	0.17736	0.177883	0.00563726	0.114091	0.0921098	0.101543	0.102581	0.0110272	0.0824446	0.0793509	0.0915037	0.0844331	0.00631568	0.0764399	0.0915894	0.0777042	0.0819112	0.00840542	0.0863995	0.0839265	0.0857827	0.0853696	0.00128723
PE 33:1	0.271847	0.0453355	0.120108	0.145763	0.115414	0.0552587	0.170531	0.139896	0.121896	0.0597074	0.153885	0.101973	0.0913775	0.115745	0.0334523	0.0842735	0.0874273	0.108014	0.0932382	0.0128928	0.0940784	0.113454	0.0905209	0.0993512	0.0123424	0.0888299	0.0941678	0.0948496	0.0926158	0.00329633
PE 33:0	0	0.000851049	0	0.000283683	0.000491354	0	0	0.00250702	0.000835673	0.00144743	0.00034045	0.00337163	0.00600733	0.00323981	0.00283574	0	0	0	0	0	0	0	0.00107552	0.000358508	0.000620955	0	0	0	0	0
PE 34:4	0.616585	0.588853	0.592649	0.599362	0.0150357	0.605717	0.521668	0.557211	0.561532	0.0421908	0.601095	0.407138	0.435388	0.481207	0.104783	0.366985	0.397441	0.433512	0.399313	0.033303	0.252978	0.255108	0.24964	0.252575	0.00275604	0.234231	0.232394	0.248246	0.23829	0.00867088
PE 34:3	2.01459	2.09284	1.99703	2.03482	0.051006	2.12783	1.9723	1.96185	2.02066	0.0929566	1.50669	1.65665	1.80537	1.65624	0.14934	1.60832	1.52565	1.47246	1.53548	0.0684606	1.1115	1.32673	1.23645	1.22489	0.108079	1.24309	1.22711	1.28919	1.25313	0.0322324
PE 34:2	5.30464	5.30191	5.4538	5.35345	0.0869138	5.92248	5.45907	5.00068	5.46075	0.460905	4.34533	4.59152	5.41386	4.78357	0.559556	4.49839	4.31432	4.2101	4.34093	0.145977	3.59427	5.02151	4.18263	4.26614	0.717272	4.22429	4.11779	4.32338	4.22182	0.102822
PE 34:1	2.78875	2.95161	2.85037	2.86358	0.0822307	3.46887	3.31356	3.19647	3.3263	0.136644	3.73108	3.90046	4.37596	4.0025	0.334329	3.41087	3.27952	3.91974	3.53671	0.338153	3.42429	4.4096	3.21757	3.68382	0.636984	3.51712	3.40625	3.27777	3.40038	0.119781
PE 34:0	0	0	0	0	0	0	0	0	0	0	0	0	0	0	0	0	0	0	0	0	0	0	0	0	0	0	0	0	0	0
PE 35:2	0.664358	0.302745	0.611679	0.526261	0.195354	0.375746	0.37457	0.355158	0.368492	0.0115622	0.295653	0.223406	0.253341	0.257467	0.0362996	0.221059	0.20126	0.232556	0.218292	0.0158302	0.207289	0.268442	0.243219	0.23965	0.0307323	0.249086	0.234799	0.242575	0.242153	0.00715315
PE 35:1	0.200365	0.0725145	0.169261	0.14738	0.0666748	0.0792535	0.118569	0.107304	0.101709	0.0202459	0.122535	0.0816033	0.0826525	0.095597	0.023335	0.073541	0.0789028	0.0896474	0.0806971	0.00820173	0.0815353	0.111904	0.0906648	0.0947013	0.0155815	0.0967714	0.0870314	0.0895008	0.0911012	0.00506338
PE 35:0	0.00893157	0.00421383	0	0.0043818	0.00446815	0.00593669	0.00625016	0.00924524	0.00714403	0.00182644	0.0178424	0.0134991	0.00786725	0.0130696	0.00500143	0.00913162	0.00260812	0.00955297	0.00709757	0.00389368	0.00824236	0.00501328	0.00610851	0.00645472	0.00164214	0.00307302	0.00452987	0.00121274	0.00293855	0.00166265
PE 36:6	0.133879	0.142658	0.126474	0.134337	0.00810133	0.142082	0.133407	0.115573	0.130354	0.0135158	0.22939	0.0996119	0.123408	0.150803	0.06909	0.115734	0.110766	0.11498	0.113827	0.0026772	0.0790786	0.0871447	0.0836003	0.0832745	0.00404291	0.0739823	0.0782988	0.0692333	0.0738381	0.00453447
PE 36:5	1.44096	1.51959	1.42719	1.46258	0.0498486	1.58172	1.48074	1.32275	1.46174	0.130524	1.7344	1.08083	1.20813	1.34112	0.346489	1.27381	1.1654	1.08573	1.17498	0.0944016	0.833984	1.08711	0.941756	0.954284	0.127027	0.982086	0.983716	0.954807	0.973536	0.0162408
PE 36:4	3.60369	3.46816	3.47516	3.51567	0.0763111	3.58177	3.49561	3.17861	3.41866	0.212306	3.60497	3.08714	3.60614	3.43275	0.299309	3.2838	3.29453	3.05353	3.21062	0.136151	2.67032	3.4597	3.12857	3.0862	0.396396	3.1144	2.9988	3.37141	3.16154	0.190724
PE 36:3	3.37939	3.2887	3.48881	3.38563	0.100204	3.68232	3.76498	3.48073	3.64268	0.146212	2.65178	3.66035	4.06219	3.45811	0.726627	3.70035	3.74822	3.57868	3.67575	0.0874083	3.3899	4.12679	3.90806	3.80825	0.378447	4.07303	3.80109	4.21526	4.0298	0.210443
PE 36:2	2.26896	2.05991	2.27976	2.20288	0.123934	2.66299	2.5599	2.35686	2.52658	0.155761	2.04031	2.9341	2.86961	2.61467	0.498457	2.74955	2.85296	2.76285	2.78845	0.0562606	2.3395	2.92165	2.76468	2.67528	0.301193	2.71574	2.83241	2.90001	2.81606	0.0932184
PE 36:1	0.533384	0.441746	0.572746	0.515959	0.0672158	0.523772	0.566768	0.498583	0.529708	0.0344777	0.600144	0.704897	0.763769	0.689604	0.0828777	0.609499	0.570489	0.652626	0.610871	0.0410856	0.55868	0.714923	0.604734	0.626112	0.0802852	0.616263	0.530049	0.635156	0.593823	0.0560317
PE 36:0	0	0	0	0	0	0	0	0	0	0	0	0	0	0	0	0	0	0	0	0	0	0	0	0	0	0	0	0	0	0
PE 37:2	0.0327222	0.0136338	0.0255196	0.0239585	0.00963945	0.0159413	0.0178216	0.019306	0.0176897	0.00168622	0.014583	0.0193103	0.0207045	0.0181993	0.00320839	0.0126414	0.0130293	0.0143307	0.0133338	0.000884889	0.0213677	0.0176963	0.0172718	0.0187786	0.00225222	0.0173039	0.0167074	0.0168845	0.0169653	0.000306361
PE 37:1	0.0376764	0.0175075	0.0314072	0.0288637	0.0103222	0.015609	0.0131215	0.0122657	0.0136654	0.00173676	0.0153474	0.0115312	0.00943143	0.0121033	0.00299919	0.0114985	0.00592606	0.0151291	0.0108512	0.00463553	0.00908591	0.00806443	0.00803809	0.00839615	0.000597501	0.00966318	0.0133215	0.011728	0.0115709	0.00183422
PE 37:0	0.00907109	0.00866019	0.00840138	0.00871089	0.000337718	0.0136344	0.0120793	0.0121283	0.012614	0.000884046	0.0210733	0.00843009	0.0172292	0.0155776	0.00648143	0.012114	0.0102464	0.0127805	0.0117136	0.00131366	0.00662916	0.0152594	0.00708228	0.00965693	0.00485713	0.00543861	0.00415973	0.00557927	0.0050592	0.000782134
PE 38:6	0.0075198	0.0127549	0.0070282	0.00910098	0.00317395	0.0104829	0.0237772	0.0172453	0.0171684	0.00664746	0.00897627	0.00902793	0.0123274	0.0101105	0.00192003	0.0138962	0.0167335	0.0132229	0.0146175	0.00186313	0.00613081	0.0110772	0.0147077	0.0106386	0.00430522	0.0138618	0.0133215	0.0143485	0.0138439	0.000513769
PE 38:5	0.0122471	0.0217936	0.017628	0.0172229	0.00478614	0.0245355	0.0226996	0.0138202	0.0203517	0.00573052	0.0242619	0.0255682	0.0222293	0.0240198	0.00168256	0.0247066	0.0244434	0.0284583	0.0258694	0.00224589	0.023096	0.0253365	0.0313311	0.0265879	0.00425779	0.0227289	0.0256043	0.0316942	0.0266758	0.00457765
PE 38:4	0.0173804	0.0338152	0.0132579	0.0214845	0.0108758	0.0313409	0.0290083	0.0283849	0.0295781	0.0015582	0.0223018	0.0194732	0.0256268	0.0224673	0.00308015	0.0344317	0.0274636	0.027129	0.0296748	0.00412299	0.0224619	0.0383649	0.0370639	0.0326302	0.00883003	0.0345244	0.0391517	0.0296352	0.0344371	0.00475884
PE 38:3	0.0250647	0.0358666	0.021495	0.0274754	0.00748297	0.0482767	0.0488571	0.0445747	0.0472362	0.00232308	0.0301532	0.0449847	0.0443564	0.0398314	0.00838747	0.0470516	0.0455945	0.0390016	0.0438826	0.0042894	0.0352556	0.0454263	0.0406623	0.0404481	0.00508876	0.0430827	0.0480265	0.0470817	0.0460636	0.00262444
PE 38:2	0.0282668	0.0312904	0.0228619	0.027473	0.00426994	0.0580064	0.0573418	0.0358868	0.0504117	0.0125833	0.034211	0.0488729	0.0383641	0.0404827	0.00755704	0.042059	0.0526474	0.0548111	0.0498392	0.00682409	0.0310394	0.0421715	0.0432832	0.0388314	0.0067709	0.0324779	0.0333554	0.035279	0.0337041	0.00143279
PE 38:1	0	0.00134894	0.000871377	0.000740104	0.000683982	0	0.00518747	0.0025947	0.00259406	0.00259374	0.000918789	0	0	0.000306263	0.000530463	0.00317201	0.000740569	0	0.00130419	0.00165942	0	0	0	0	0	0	0.000712992	0.00188182	0.000864939	0.000950069
PE 38:0	0	0	0.000272597	9.08658e-05	0.000157384	0	0	0	0	0	0.000354944	0.0011595	0.000726557	0.000747001	0.000402669	0	0	0.000161849	5.39495e-05	9.34433e-05	0	0	0.000346737	0.000115579	0.000200189	0.000607451	0	0	0.000202484	0.000350712
PE 40:3	0	0	0	0	0	0	0.000411036	0	0.000137012	0.000237312	0	0	0	0	0	0.000432198	0	0	0.000144066	0.000249529	0	0	0	0	0	0	0	0	0	0
PE 40:2	0	0	0.000393462	0.000131154	0.000227165	0.0002575	0	0	8.58333e-05	0.000148668	0	0	0	0	0	0.000165004	0	0.000378033	0.000181012	0.000189524	0	0.000280265	0	9.34216e-05	0.000161811	0	0	0	0	0
PE 42:4	0	0	0	0	0	0	0	0	0	0	0	0	0	0	0	0	0	0	0	0	0	0	0	0	0	0	0	0	0	0
PE 42:3	0	0	0	0	0	0	0	0	0	0	0	0	0	0	0	0	0	0.000231559	7.71863e-05	0.000133691	0	0	0	0	0	0	0	0	0	0
PE 42:2	0.00198213	0.00136234	0.00186179	0.00173542	0.00032865	0.000782394	0.000213288	0.000568034	0.000521239	0.000287424	0.00107054	0.00190681	0.000989444	0.00132226	0.000507852	0	0	0.000391926	0.000130642	0.000226278	0.000510293	0.000708122	0.000353663	0.000524026	0.000177628	0.000593708	0.000350407	0	0.000314705	0.00029846
PI 26:0	0.00140501	0.000279805	0	0.000561606	0.00074369	0	0	0	0	0	0.000584004	0	0	0.000194668	0.000337175	0.000225536	0.000417211	0.000146042	0.00026293	0.000139398	0.000573065	0	0	0.000191022	0.000330859	0	0.000395767	0	0.000131922	0.000228496
PI 28:0	0.000748751	0.000272548	0.000486916	0.000502739	0.000238495	0.000346426	0.000415278	0	0.000253901	0.000222563	0.00193829	0	0.00163206	0.00119012	0.00104198	0.000452064	0	0	0.000150688	0.000260999	0	0	0	0	0	0	0	0.000522545	0.000174182	0.000301692
PI 30:2	0	0.000852688	0	0.000284229	0.0004923	0.000655098	0	0	0.000218366	0.000378221	0.000497969	0	0	0.00016599	0.000287503	0	0	0.000594067	0.000198022	0.000342985	0	0	0	0	0	0	0	0	0	0
PI 30:1	0.0113707	0.016795	0.00386777	0.0106778	0.00649141	0.012353	0.0221943	0.0200445	0.0181972	0.00517418	0.0331038	0.00846466	0.0191119	0.0202268	0.0123574	0.00893451	0.0136426	0.011512	0.011363	0.00235757	0.00126096	0.0102771	0.00510665	0.00554824	0.00452426	0.0154942	0.0079006	0.00374244	0.00904575	0.005959
PI 30:0	0	0	0	0	0	0	0	0	0	0	0	0	0	0	0	0	0	0	0	0	0	0	0.000188623	6.28742e-05	0.000108901	0	0	0.000668467	0.000222822	0.00038594
PI 31:2	0.000263524	0.000443151	0	0.000235558	0.000222895	0.000757371	0	0	0.000252457	0.000437268	0	0	0	0	0	0.000488969	0	0	0.00016299	0.000282306	0	0.000550127	0	0.000183376	0.000317616	0	0	0	0	0
PI 31:1	0.0260485	0.0292326	0.0231161	0.0261324	0.00305911	0.0214057	0.0189532	0.0198152	0.020058	0.00124412	0.0111351	0.0132152	0.00895898	0.0111031	0.00212828	0.012719	0.0113412	0.0180468	0.0140357	0.00354141	0.00748295	0.0111182	0.0117662	0.0101225	0.00230871	0.015123	0.0146601	0.0181186	0.0159672	0.00187744
PI 31:0	0	0	0	0	0	0	0	0	0	0	0	0	0	0	0	0	0	0	0	0	0	0	0	0	0	0	0	0	0	0
PI 32:2	0.109788	0.123128	0.0930324	0.10865	0.0150803	0.132546	0.139233	0.106619	0.126133	0.0172268	0.122479	0.0752001	0.109032	0.102237	0.0243608	0.0834817	0.0821992	0.0868653	0.0841821	0.00241062	0.0668421	0.0672286	0.0779508	0.0706738	0.00630499	0.0765912	0.0812618	0.0668274	0.0748935	0.0073654
PI 32:1	0.65738	0.592172	0.577315	0.608955	0.0425897	0.637695	0.721703	0.510352	0.62325	0.106413	0.73917	0.46071	0.563544	0.587808	0.140807	0.488891	0.54302	0.530732	0.520881	0.0283773	0.384843	0.350994	0.325326	0.353721	0.0298521	0.416554	0.353827	0.310516	0.360299	0.0533144
PI 32:0	0	0	0	0	0	0	0	0.00196629	0.000655431	0.00113524	0	0.000338512	0	0.000112837	0.00019544	0.00871156	0	0	0.00290385	0.00502962	0	0	0	0	0	0.00469166	0	0.00222409	0.00230525	0.00234688
PI 33:2	0.194715	0.104039	0.227096	0.175283	0.0637884	0.113961	0.121069	0.11162	0.11555	0.00492043	0.105492	0.05352	0.0681683	0.0757267	0.0267977	0.0579613	0.0651919	0.0698832	0.0643455	0.00600584	0.0804334	0.0635871	0.0657862	0.0699356	0.00915762	0.0837881	0.0743478	0.0634796	0.0738718	0.0101626
PI 33:1	0.476378	0.21748	0.435838	0.376565	0.139255	0.261726	0.280807	0.21914	0.253891	0.0315711	0.266878	0.154356	0.120855	0.180696	0.0764923	0.128531	0.148669	0.209346	0.162182	0.0420679	0.149374	0.129836	0.108844	0.129351	0.0202694	0.142969	0.112744	0.118525	0.124746	0.0160442
PI 33:0	0	0	0	0	0	0	0	0	0	0	0	0	0	0	0	0	0	0	0	0	0	0	0	0	0	0	0	0	0	0
PI 34:4	0.0220314	0.0443579	0.027211	0.0312001	0.0116856	0.0390818	0.0398349	0.0292079	0.0360415	0.00593008	0.0630987	0.0153577	0.0234025	0.0339529	0.0255595	0.0422989	0.0363611	0.0411134	0.0399245	0.00314236	0.0193661	0.0242887	0.0286519	0.0241022	0.0046457	0.0306402	0.0167168	0.0272079	0.024855	0.00725382
PI 34:3	0.545303	0.560857	0.523136	0.543099	0.0189569	0.610646	0.595845	0.594813	0.600435	0.00885806	0.686892	0.464132	0.550711	0.567245	0.112296	0.565052	0.610952	0.522226	0.566076	0.0443716	0.430169	0.452724	0.458359	0.447084	0.0149174	0.525966	0.462135	0.427068	0.471723	0.0501412
PI 34:2	5.03058	4.88368	4.51174	4.80867	0.26743	4.89015	4.47926	4.1288	4.4994	0.381075	3.02375	3.22779	3.91482	3.38879	0.46684	4.00701	4.16715	3.54657	3.90691	0.322173	3.22027	3.74414	3.43045	3.46495	0.263634	4.19914	3.90512	3.37269	3.82565	0.418913
PI 34:1	5.95109	4.94936	5.37048	5.42364	0.502979	5.28603	5.80974	4.88518	5.32698	0.46364	6.53094	6.15839	6.53342	6.40758	0.215813	6.31227	7.34202	6.81204	6.82211	0.514945	5.42195	4.68325	4.5402	4.8818	0.473221	5.81398	5.63625	4.98001	5.47675	0.43927
PI 35:2	0.498139	0.219152	0.480563	0.399285	0.156246	0.261615	0.234322	0.23853	0.244822	0.0146944	0.147188	0.137682	0.144058	0.142976	0.00484414	0.171702	0.164735	0.18414	0.173526	0.00983044	0.175124	0.202089	0.184266	0.18716	0.0137135	0.223099	0.229625	0.242592	0.231772	0.00992218
PI 35:1	0.475002	0.160337	0.466654	0.367331	0.179311	0.189988	0.213899	0.192087	0.198658	0.0132406	0.211546	0.157937	0.143007	0.17083	0.0360428	0.125483	0.155018	0.232027	0.170843	0.0550063	0.137109	0.156901	0.15143	0.14848	0.0102203	0.183156	0.134594	0.17562	0.164457	0.0261345
PI 35:0	0	0.00551786	0	0.00183929	0.00318574	0	0	0	0	0	0	0	0.00522164	0.00174055	0.00301471	0	0	0	0	0	0.00922946	0.00655586	0	0.00526178	0.00474887	0.0110723	0.00358168	0.0101258	0.0082599	0.004079
PI 36:6	0.000455667	0	0	0.000151889	0.000263079	0.00145007	0.00281108	0.00519738	0.00315284	0.00189689	0.0176714	0.00500165	0.000588475	0.00775383	0.00886777	0.00361614	0.00611212	0.00716409	0.00563078	0.00182229	0.00361167	0.00232735	0.00183161	0.00259021	0.000918681	0	0.00456917	0.00080128	0.00179015	0.00243982
PI 36:5	0.093898	0.0788009	0.0634704	0.0787231	0.0152139	0.0789901	0.105823	0.0759148	0.0869092	0.0164516	0.114818	0.0890356	0.110821	0.104892	0.0138764	0.125698	0.111768	0.10479	0.114085	0.0106452	0.0832139	0.111434	0.102857	0.0991683	0.0144672	0.11884	0.110479	0.10088	0.110066	0.00898723
PI 36:4	0.33913	0.290102	0.28066	0.303297	0.0313891	0.336097	0.319788	0.317518	0.324468	0.0101349	0.338873	0.27632	0.316599	0.310597	0.0317052	0.385686	0.385464	0.379186	0.383446	0.00369039	0.379537	0.410043	0.424977	0.404852	0.0231608	0.482804	0.448566	0.475808	0.469059	0.0180888
PI 36:3	0.585537	0.533776	0.544317	0.554543	0.0273535	0.596335	0.690904	0.605389	0.630876	0.0521822	0.436046	0.755363	0.72387	0.638426	0.175972	0.753133	0.796224	0.67397	0.741109	0.0620074	0.671764	0.849768	0.868945	0.796826	0.10873	0.901388	0.874	0.948238	0.907875	0.0375417
PI 36:2	0.84468	0.725569	0.874156	0.814801	0.0786702	0.851508	0.894118	0.801197	0.848941	0.0465135	0.651024	1.06977	0.940773	0.887188	0.214453	1.04978	1.13662	1.01624	1.06755	0.0621222	0.957627	1.10907	1.04694	1.03788	0.0761247	1.2563	1.02539	1.31448	1.19873	0.152907
PI 36:1	0.646079	0.378785	0.593669	0.539511	0.141638	0.456204	0.561537	0.421747	0.479829	0.0728283	0.471123	0.780316	0.750008	0.667149	0.170438	0.595437	0.748259	0.803608	0.715768	0.107822	0.673258	0.565321	0.666815	0.635131	0.0605433	0.618507	0.667753	0.667834	0.651365	0.0284553
PI 38:2	0	0.00155991	0	0.000519971	0.000900616	0.000581558	0	0.00206094	0.000880832	0.00106256	0.00121122	0.00669769	0	0.00263631	0.00356902	0.00337297	0.00387248	0.0040833	0.00377625	0.000364812	0.00186621	0	0.0169985	0.00628824	0.00932218	0.0022081	0.0018522	0.00182671	0.00196234	0.000213217
PI 38:1	0.00088058	0	0	0.000293527	0.000508403	0.000770568	0	0	0.000256856	0.000444888	0	0.000943483	0.00226835	0.00107061	0.00113951	0	0	0	0	0	0	0.00121272	0	0.000404239	0.000700163	0	0	0	0	0
PI 38:0	0	0	0	0	0	0.00127053	0	0	0.000423509	0.000733539	0	0	0	0	0	0	0	0	0	0	0	0	0	0	0	0.000740809	0	0	0.000246936	0.000427706
PS 30:2	0	0	0	0	0	0.000955078	0	0	0.000318359	0.000551415	0	0	0	0	0	0	0	0.000347379	0.000115793	0.000200559	0	0	0	0	0	0	0	0	0	0
PS 30:1	0.000622321	0.00545427	0.000688574	0.00225505	0.0027708	0.00213109	0.00576486	0.00559757	0.00449784	0.00205137	0.00890038	0.00163739	0.0037595	0.00476575	0.00373459	0.000968949	0.00535565	0.00252903	0.00295121	0.00222361	0.00162655	0.00101651	0.00130541	0.00131615	0.000305161	0.00270411	0	0.000571987	0.00109203	0.00142509
PS 30:0	0.000349963	0.00082615	0	0.000392038	0.000414679	0	0	0	0	0	0	0.000584058	0.00403268	0.00153891	0.00217932	0	0	0	0	0	0	0	0.000524083	0.000174694	0.000302579	0.000422046	0.00046337	0.00024005	0.000375156	0.000118815
PS 32:2	0.0114966	0.0224499	0.01759	0.0171789	0.00548823	0.0321688	0.0271126	0.0234018	0.0275611	0.00440066	0.0138735	0.0205166	0.0289117	0.0211006	0.00753611	0.0265755	0.0209959	0.027419	0.0249968	0.00349046	0.00760638	0.00682822	0.00748936	0.00730798	0.00041959	0.0127867	0.0143386	0.0262672	0.0177975	0.00737591
PS 32:1	0.217226	0.309192	0.213573	0.246664	0.0541818	0.31612	0.322245	0.315794	0.318053	0.00363415	0.239202	0.291047	0.258373	0.262874	0.0262137	0.271242	0.326762	0.28377	0.293925	0.0291198	0.134771	0.173939	0.142351	0.150353	0.0207744	0.180677	0.166718	0.229823	0.192406	0.0331471
PS 32:0	0	0.00187864	0	0.000626212	0.00108463	0	0	0	0	0	0	0	0	0	0	0	0	0	0	0	0	0	0	0	0	0	0	0	0	0
PS 33:2	0.0360544	0.0321776	0.0415036	0.0365785	0.00468502	0.0305543	0.0335482	0.0420163	0.0353729	0.00594487	0.00836985	0.0148611	0.0120868	0.0117726	0.00325703	0.0213949	0.0289081	0.0160614	0.0221215	0.00645409	0.0162078	0.0144341	0.0174441	0.0160287	0.001513	0.0161702	0.0174934	0.0237589	0.0191408	0.00405374
PS 33:1	0.125473	0.127367	0.137329	0.130057	0.00636933	0.130879	0.104135	0.0705561	0.101857	0.0302257	0.0674098	0.0689201	0.0418778	0.0594025	0.0151957	0.0567967	0.0728765	0.0779245	0.0691992	0.0110335	0.0446521	0.0519284	0.0423511	0.0463105	0.00499935	0.0351318	0.0340332	0.0606273	0.0432641	0.015047
PS 33:0	0	0	0	0	0	0	0	0	0	0	0	0	0	0	0	0	0	0	0	0	0	0	0	0	0	0	0	0	0	0
PS 34:4	0	0.00454352	0.00038514	0.00164289	0.00251939	0.00264937	0.00152536	0.00993237	0.00470237	0.00456405	0.0125062	0.0103843	0.00818947	0.01036	0.00215849	0.00339386	0.00731036	0.00557551	0.00542658	0.00196249	0.00151553	0.00162069	0.00446483	0.00253368	0.00167325	0.00280279	0	0.00318976	0.00199752	0.00174069
PS 34:3	0.0573706	0.138673	0.0815991	0.0925474	0.0417421	0.128002	0.107137	0.134836	0.123325	0.01443	0.121943	0.0999717	0.116149	0.112688	0.0113873	0.137364	0.175249	0.131495	0.148036	0.0237489	0.0768014	0.0790394	0.086492	0.0807776	0.00507373	0.094216	0.0937799	0.111605	0.0998669	0.0101677
PS 34:2	0.918276	1.74993	1.05202	1.24007	0.446584	1.53944	1.56429	1.43344	1.51239	0.0694955	0.915578	1.13362	1.36309	1.13743	0.223782	1.44064	1.63578	1.35537	1.47726	0.143747	0.820165	1.15295	0.854962	0.942693	0.18292	1.03868	1.03713	1.32085	1.13222	0.163362
PS 34:1	1.63498	2.22343	1.60728	1.8219	0.348014	2.57649	2.42732	2.48285	2.49555	0.0753904	2.28007	2.93424	3.05131	2.7552	0.415619	2.9806	3.85301	3.32102	3.38488	0.439698	1.76901	2.07823	1.76218	1.86981	0.180529	2.14697	2.10702	2.48285	2.24561	0.206417
PS 34:0	0	0	0	0	0	0	0	0	0	0	0	0	0	0	0	0	0	0	0	0	0.0103535	0	0.0258558	0.0120698	0.013013	0	0.00191229	0	0.000637431	0.00110406
PS 35:2	0.0790492	0.0617789	0.0726027	0.0711436	0.00872711	0.071448	0.0671317	0.0589085	0.0658294	0.00637037	0.0388396	0.0373441	0.0527983	0.042994	0.00852364	0.0505243	0.062626	0.0687778	0.0606427	0.00928692	0.0246087	0.0525632	0.0265332	0.0345684	0.0156137	0.0613175	0.0344648	0.0549523	0.0502449	0.0140317
PS 35:1	0.108922	0.0793938	0.108197	0.0988378	0.0168429	0.0859979	0.0745949	0.0743334	0.0783087	0.0066603	0.039559	0.0588915	0.0238264	0.040759	0.0175633	0.0428342	0.0606652	0.051935	0.0518115	0.00891612	0.0384016	0.0469691	0.0350685	0.0401464	0.00613919	0.028734	0.0335356	0.0457917	0.0360204	0.00879613
PS 35:0	0	0	0	0	0	0	0	0	0	0	0	0	0.00307688	0.00102563	0.00177644	0	0	0	0	0	0	0	0	0	0	0	0	0	0	0
PS 36:6	0.00163406	0.00082138	0	0.00081848	0.000817033	0.00311421	0.00201865	0.0011312	0.00208802	0.000993321	0	0	0	0	0	0.00267777	0.000772889	0.000385254	0.00127864	0.00122709	0	0.00048708	0	0.00016236	0.000281216	0.000391716	0.0010781	0.000864552	0.000778123	0.000351259
PS 36:5	0.0032442	0.0266369	0.00767795	0.0125197	0.0124252	0.0262486	0.0311797	0.0219014	0.0264433	0.00464221	0.0335869	0.0233027	0.0349194	0.030603	0.00635731	0.0355243	0.039318	0.0355913	0.0368112	0.00217119	0.0143153	0.0374862	0.0227271	0.0248429	0.0117295	0.0406108	0.0351205	0.0508961	0.0422091	0.00800833
PS 36:4	0.0340535	0.0516733	0.0406895	0.0421388	0.00889885	0.0932122	0.0890939	0.0834658	0.0885906	0.00489266	0.0545243	0.0892714	0.0784065	0.0740674	0.0177753	0.0895377	0.141057	0.110223	0.113606	0.0259259	0.0646421	0.0834199	0.0634389	0.0705003	0.0112049	0.0794384	0.0776847	0.109657	0.0889267	0.0179744
PS 36:3	0.0410848	0.0654839	0.0438874	0.050152	0.0133515	0.0871937	0.0946351	0.0628244	0.0815511	0.0166391	0.0214185	0.0726149	0.0894822	0.0611719	0.0354454	0.0932644	0.09688	0.121207	0.103784	0.0151966	0.052439	0.0811154	0.0924366	0.0753303	0.0206168	0.104784	0.110863	0.127312	0.11432	0.0116549
PS 36:2	0.135337	0.122959	0.123568	0.127288	0.00697727	0.18739	0.151145	0.148479	0.162338	0.0217361	0.0961898	0.188006	0.172302	0.152166	0.0491088	0.167289	0.234891	0.218092	0.206758	0.0351976	0.144074	0.201863	0.143431	0.163123	0.0335517	0.172141	0.149713	0.222978	0.181611	0.0375396
PS 36:1	0.0835868	0.0776796	0.0940674	0.0851113	0.00829954	0.0611782	0.0536001	0.0615328	0.0587704	0.00448112	0.0565125	0.0914644	0.115974	0.0879837	0.0298833	0.0989341	0.146259	0.137023	0.127405	0.0250857	0.101349	0.100241	0.0749483	0.0921795	0.0149329	0.0967273	0.0806661	0.102761	0.0933847	0.0114203
PS 36:0	0	0	0	0	0	0	0	0	0	0	0	0.000179118	0	5.9706e-05	0.000103414	0	0	0	0	0	0	0	0	0	0	0	0	0	0	0
PS 38:6	0	0.00116694	0.00203079	0.00106591	0.00101916	0.00195786	0.00716491	0.000642399	0.00325506	0.00344932	0.00209048	0.00174735	0.00310827	0.00231537	0.00070778	0	0.00939064	0.00502449	0.00480504	0.00469916	0.00112273	0.00198237	0	0.00103503	0.000994089	0	0.00284785	0.00675639	0.00320141	0.00339204
PS 38:5	0.00302114	0	0.00232793	0.00178303	0.00158257	0.00475935	0.000135155	0	0.0016315	0.00270964	0.00101168	0.00739085	0.00267907	0.00369386	0.00330844	0.00139035	0.00221185	0.00109149	0.00156457	0.000580143	0.00184715	0	0.00168843	0.00117853	0.00102371	0.000500095	0	0.00478371	0.00176127	0.00262943
PS 38:4	0	0	0	0	0	0	0	0	0	0	0	0	0	0	0	0	0	0	0	0	0.000846203	0	0.00152306	0.000789754	0.000763096	0	0	0	0	0
PS 38:3	0	0	0	0	0	0	0	0	0	0	0	0	0	0	0	0	0	0	0	0	0	0	0	0	0	0	0	0	0	0
PS 38:2	0	0	0.000653964	0.000217988	0.000377567	0	0	0	0	0	0	0	0	0	0	0	0	0	0	0	0	0	0	0	0	0	0	0	0	0
PS 38:1	0	0	0	0	0	0	0	0	0	0	0	0	0	0	0	0	0	0	0	0	0	0	0	0	0	0	0	0	0	0
PS 40:4	0	0	0	0	0	0	0	0	0	0	0	0	0	0	0	0	0	0	0	0	0	0	0	0	0	0	0	0	0	0
PS 40:3	0	0	0	0	0	0	0	0	0	0	0	0	0	0	0	0	0	0	0	0	0	0	0	0	0	0	0	0	0	0
PS 40:2	0	0	0	0	0	0	0	0	0	0	0	0	0	0	0	0	0	0	0	0	0	0	0	0	0	0	0	0	0	0
PS 40:1	0	0	0	0	0	0	0	0	0	0	0	0	0	0	0	0	0.00199064	0	0.000663548	0.0011493	0	0	0	0	0	0	0	0.00191135	0.000637117	0.00110352
PS 42:4	0	0	0	0	0	0	0	0	0	0	0	0	0	0	0	0	0	0	0	0	0	0	0	0	0	0	0	0	0	0
PS 42:3	0	0	0	0	0	0	0	0	0	0	0	0	0	0	0	0	0	0.00222085	0.000740284	0.00128221	0	0	0	0	0	0	0	0	0	0
PS 42:2	0	0	0	0	0	0	0	0	0	0	0	0	0	0	0	0	0	0	0	0	0	0	0	0	0	0	0	0	0	0
PS 42:1	0	0	0	0	0	0	0	0	0	0	0	0	0	0	0	0	0	0	0	0	0	0	0	0	0	0	0	0	0	0
PS 44:3	0	0	0	0	0	0	0	0	0	0	0	0	0	0	0	0	0	0	0	0	0	0	0	0	0	0	0	0	0	0
PS 44:2	0	0	0	0	0	0	0	0	0	0	0	0	0	0	0	0	0	0	0	0	0	0	0	0	0	0	0	0	0	0
PG 30:1	0.000312589	0.000599303	0	0.000303964	0.000299744	0.000495741	0.000892033	0	0.000462591	0.000446939	0.00169556	0.000331758	0.000577433	0.000868249	0.000726924	0	0.000374513	0.000579568	0.000318027	0.000293884	0	0	0	0	0	0	0.000218713	0	7.29044e-05	0.000126274
PG 30:0	0	0	0	0	0	0	0	0	0	0	0	0.000268165	0	8.93882e-05	0.000154825	0	6.80893e-06	0	2.26964e-06	3.93114e-06	0	9.96872e-05	0.000689006	0.000262898	0.000372372	0.000288985	0.000658795	0	0.000315926	0.000330223
PG 32:2	0.006323	0.00486726	0.00446831	0.00521952	0.000976235	0.00227306	0.00406976	0.00856083	0.00496788	0.00323867	0.00467232	0.00166348	0.00399679	0.0034442	0.0015787	0.00318139	0.00210156	0.00359973	0.00296089	0.000773039	0.000433998	0.00252987	0.000742689	0.00123552	0.00113152	0.00134943	0.00121009	0.00164471	0.00140141	0.000221923
PG 32:1	0.0434814	0.0340076	0.0465755	0.0413548	0.00654826	0.0336538	0.0373844	0.0331304	0.0347229	0.00231972	0.0426488	0.0240969	0.024942	0.0305626	0.0104755	0.029484	0.0179883	0.0357234	0.0277319	0.0089964	0.0150493	0.0144058	0.019959	0.0164714	0.00303747	0.0110812	0.0187424	0.0165825	0.0154687	0.00395014
PG 32:0	0	0	0	0	0	0	0	0	0	0	0	0	0.00136942	0.000456473	0.000790635	0	0	0	0	0	0	0	0	0	0	0	0	0	0	0
PG 34:4	0.00232702	0.000882647	0.00172552	0.00164506	0.000725542	0.0034334	0.00301746	0.00135907	0.00260331	0.00109743	0.00248359	0.000711862	0.00224119	0.00181222	0.000960611	0.000913527	0.00189913	0.00362243	0.00214503	0.00137109	0.000193577	0	0.000113373	0.000102317	9.7261e-05	0.000101478	0	0.000291308	0.000130929	0.00014787
PG 34:3	0.0219982	0.0192841	0.0192532	0.0201785	0.00157596	0.0354285	0.0232916	0.0334987	0.0307396	0.00652194	0.0304673	0.0119687	0.0144466	0.0189609	0.0100416	0.0190474	0.0200674	0.0232644	0.0207931	0.00220017	0.0110894	0.0145097	0.0153216	0.0136403	0.00224606	0.0149142	0.0160368	0.0177066	0.0162192	0.0014051
PG 34:2	0.224912	0.205591	0.247478	0.225994	0.0209644	0.215845	0.208173	0.192328	0.205449	0.0119933	0.189464	0.158911	0.174515	0.174297	0.0152774	0.169882	0.162518	0.181347	0.171249	0.0094887	0.12073	0.156164	0.135179	0.137358	0.0178172	0.123913	0.140733	0.161965	0.142204	0.0190688
PG 34:1	0.306471	0.215793	0.292186	0.271483	0.0487552	0.235013	0.227891	0.206936	0.22328	0.0145952	0.31873	0.284108	0.282052	0.294963	0.020608	0.258454	0.256126	0.333198	0.282593	0.0438412	0.20823	0.172957	0.185618	0.188935	0.0178691	0.185602	0.187544	0.200197	0.191114	0.007926
PG 34:0	0	0	0	0	0	0	0	0	0	0	0	0	0	0	0	0	0	0	0	0	0	0	0	0	0	0	0	0	0	0
PG 34:5-O	0.000530393	0.000136606	0.000113636	0.000260211	0.000234265	0	0	0.000745139	0.00024838	0.000430206	0	0	0	0	0	0	0	0.000278817	9.29391e-05	0.000160975	0	0	0	0	0	0	0	0	0	0
PG 34:4-O	0.00388983	0.00059153	0.00132953	0.00193696	0.00173102	0.00272822	0.000859091	0	0.00119577	0.00139492	0.00167652	0.000200454	0.00053664	0.000804537	0.00077364	0.000645814	0.000105663	0.00112609	0.000625857	0.000510508	0.000193521	0.000235143	0.00259655	0.0010084	0.00137553	0.000565159	0.000212269	0.0022078	0.000995077	0.00106497
PG 36:6	0	0.000700223	0	0.000233408	0.000404274	0	0	0.000360138	0.000120046	0.000207926	0.00202444	0	0	0.000674814	0.00116881	0.000385568	0	0.000945534	0.000443701	0.00047544	0.000174004	0.000445265	0	0.000206423	0.000224396	0.000100722	0	0	3.35741e-05	5.81521e-05
PG 36:5	0.00874476	0.00552538	0.00368288	0.00598434	0.00256196	0.0131732	0.00990812	0.00976836	0.0109499	0.00192672	0.0155388	0.00916961	0.00866644	0.011125	0.00383079	0.00671677	0.00694967	0.00886497	0.00751047	0.00117879	0.00742907	0.00623016	0.0059848	0.00654801	0.000772823	0.00490019	0.0062113	0.00679407	0.00596852	0.000970003
PG 36:4	0.0192818	0.0191321	0.0189151	0.0191096	0.000184381	0.0248795	0.025939	0.0253324	0.0253836	0.000531572	0.0357319	0.0223825	0.021061	0.0263918	0.00811575	0.0228495	0.0242837	0.0302997	0.025811	0.00395295	0.0157636	0.0179726	0.0246615	0.0194659	0.00463311	0.0179411	0.0240838	0.0214065	0.0211438	0.00307976
PG 36:3	0.0125674	0.0155466	0.0175265	0.0152135	0.00249625	0.0326875	0.0197408	0.0280466	0.026825	0.00655926	0.0109505	0.0214089	0.0237984	0.0187192	0.00683321	0.0191761	0.0207356	0.0249468	0.0216195	0.00298519	0.0192176	0.0186708	0.0193087	0.0190657	0.000344977	0.0275702	0.014969	0.031314	0.0246177	0.00856317
PG 36:2	0.0162895	0.0174567	0.0144206	0.0160556	0.00153151	0.0244185	0.027454	0.0275425	0.0264716	0.00177861	0.0259744	0.0296646	0.0187321	0.0247904	0.00556159	0.0213813	0.0294196	0.0323881	0.0277297	0.00569467	0.0175439	0.0190973	0.0274279	0.0213563	0.00531515	0.0197856	0.0216482	0.0244837	0.0219725	0.00236579
PG 36:1	0.0053005	0.00234126	0.00487381	0.00417186	0.00159964	0.00623163	0.00513138	0.00366612	0.00500971	0.00128707	0.0106671	0.00552518	0.0071539	0.00778207	0.0026279	0.00925374	0.0043109	0.0128415	0.00880203	0.00428318	0.00630602	0.00516867	0.00583607	0.00577025	0.000571524	0.00423611	0.00514896	0.0090967	0.00616059	0.00258338
PG 38:6	0	0	0	0	0	0	0	0	0	0	0	0	0	0	0	0	0	0	0	0	0	0	0	0	0	0	0	0	0	0
PG 38:5	0	0	0	0	0	0	0	0	0	0	0	0	0	0	0	0	0	0	0	0	0	0	0	0	0	0	0	0	0	0
PA 32:2	0.0675087	0.0592625	0.0717675	0.0661795	0.00635758	0.0583692	0.0546119	0.0512215	0.0547342	0.00357545	0.0441207	0.0356889	0.0432736	0.0410277	0.00464294	0.0477681	0.0331115	0.032919	0.0379329	0.0085181	0.0230677	0.0327033	0.0374244	0.0310651	0.00731718	0.0273604	0.0304731	0.0319488	0.0299274	0.0023424
PA 32:1	0.0881103	0.0825041	0.0862126	0.085609	0.00285143	0.0848132	0.0735075	0.0664162	0.0749123	0.00927858	0.115171	0.0629651	0.0983955	0.0921771	0.0266526	0.0727526	0.05641	0.0626577	0.0639401	0.00824646	0.0495263	0.0591779	0.0427942	0.0504995	0.00823511	0.0463749	0.0610104	0.0482315	0.0518723	0.00796811
PA 32:0	0	0	0	0	0	0	0	0	0	0	0	0	0	0	0	0	0	0	0	0	0	0	0.00159877	0.000532924	0.000923052	0	0	0	0	0
PA 34:6	0	0	0	0	0	0	0	0	0	0	0	0	0	0	0	0	0	0	0	0	0	0	0	0	0	0.000183735	0	0	6.12448e-05	0.000106079
PA 34:5	0.000376142	0	0	0.000125381	0.000217166	0	0.000600646	0	0.000200215	0.000346783	0	0	0	0	0	0	0	0.000375591	0.000125197	0.000216848	0.000571292	0	0.000372655	0.000314649	0.000290029	0	0.000710473	0.000199039	0.000303171	0.000366504
PA 34:4	0.0354957	0.0273756	0.0407974	0.0345562	0.00676006	0.0225023	0.0296731	0.0257332	0.0259695	0.00359127	0.0263898	0.0194984	0.0194678	0.0217853	0.00398765	0.0156201	0.013603	0.0251649	0.0181294	0.0061759	0.0141777	0.0196261	0.0223697	0.0187245	0.00416975	0.015781	0.0125	0.0140074	0.0140962	0.00164229
PA 34:3	0.252936	0.22388	0.25998	0.245599	0.0191356	0.20516	0.205687	0.22664	0.212496	0.012252	0.199259	0.151417	0.184805	0.178494	0.0245374	0.151198	0.17523	0.144045	0.156824	0.0163364	0.171356	0.195168	0.215079	0.193868	0.0218901	0.178496	0.181379	0.20447	0.188115	0.0142368
PA 34:2	0.86013	0.655908	0.811936	0.775991	0.10675	0.718465	0.727997	0.726786	0.724416	0.00518952	0.716922	0.622482	0.799025	0.712809	0.0883434	0.718428	0.624212	0.608269	0.650303	0.0595342	0.661429	0.803276	0.643012	0.702572	0.0876964	0.563183	0.619711	0.673631	0.618842	0.055229
PA 34:1	0.581872	0.42403	0.59065	0.532184	0.0937664	0.576679	0.513281	0.499802	0.529921	0.0410508	0.780994	0.708391	0.764375	0.751253	0.0380387	0.656228	0.632521	0.731956	0.673568	0.0519361	0.589246	0.64344	0.531321	0.588002	0.0560697	0.472985	0.559119	0.537488	0.523197	0.0448098
PA 36:6	0.00466364	0.00165004	0.00167298	0.00266222	0.00173332	0.00121156	0.00169058	0.0019899	0.00163068	0.000392613	0.00224045	0.000515244	0.000830951	0.00119555	0.000918575	0.00397712	0.000648631	0.00153406	0.00205327	0.00172392	0.00186022	0.003502	0.0034729	0.00294504	0.000939595	0.00209266	0.00126649	0.00340169	0.00225362	0.00107666
PA 36:5	0.0684711	0.0667523	0.0737863	0.0696699	0.00366701	0.0606562	0.0625403	0.0577343	0.0603103	0.00242162	0.0610499	0.0432714	0.033147	0.0458227	0.0141253	0.0406713	0.045475	0.0469943	0.0443802	0.00330062	0.0651202	0.0543836	0.0709943	0.0634994	0.00842313	0.0646223	0.0654902	0.0502569	0.0601231	0.0085554
PA 36:4	0.280063	0.204049	0.279246	0.254453	0.0436527	0.207102	0.197246	0.20705	0.203799	0.00567556	0.189907	0.176597	0.172043	0.179516	0.00928279	0.207105	0.185891	0.194833	0.195943	0.0106505	0.226143	0.346214	0.299816	0.290725	0.0605494	0.265697	0.289647	0.279927	0.278423	0.0120455
PA 36:3	0.433313	0.295193	0.41538	0.381295	0.0751036	0.329911	0.332904	0.330275	0.33103	0.00163308	0.273712	0.336956	0.391163	0.333944	0.0587836	0.340537	0.339178	0.357755	0.345823	0.0103555	0.449632	0.551957	0.5552	0.51893	0.0600355	0.466572	0.523587	0.508186	0.499448	0.0294947
PA 36:2	0.381089	0.310154	0.385085	0.358776	0.0421555	0.365807	0.358235	0.378585	0.367542	0.0102851	0.347243	0.469365	0.465381	0.42733	0.0693855	0.404862	0.445362	0.468776	0.439667	0.032335	0.463933	0.58506	0.525134	0.524709	0.0605644	0.489851	0.477222	0.527865	0.498313	0.0263605
PA 36:1	0.0662896	0.0438581	0.0733964	0.0611814	0.0154175	0.0647108	0.0406151	0.0697514	0.0583591	0.015572	0.0901517	0.0756662	0.107755	0.091191	0.0160696	0.0767189	0.0883839	0.0951357	0.0867462	0.00931697	0.101637	0.0835694	0.0700868	0.0850979	0.0158307	0.0553962	0.0784722	0.0849461	0.0729382	0.0155328
LysoPC 14:1	4.20267e-05	0.000958624	0.000147398	0.000382683	0.000501554	0.000319188	0.00048668	0.000156165	0.000320678	0.000165262	0.000446842	0.000108764	0.000394146	0.000316584	0.000181896	0.000741354	0.000390147	0.000674979	0.00060216	0.000186584	5.16551e-05	0	0.000762726	0.00027146	0.000426231	0.000111497	0.000291883	7.29015e-05	0.00015876	0.000116891
LysoPC 14:0	0.00285964	0.00344854	0.00239418	0.00290079	0.000528383	0.00568528	0.00455469	0.00640643	0.0055488	0.000933387	0.00558411	0.0035534	0.00282318	0.0039869	0.0014306	0.00243696	0.00310905	0.00571943	0.00375515	0.00173399	0.000280358	0.00228483	0.00333379	0.00196632	0.00155143	0.00208819	0.00278039	0.00356082	0.0028098	0.000736756
LysoPC 15:1	0	5.77983e-05	0	1.92661e-05	3.33699e-05	0	0.000220397	8.47989e-05	0.000101732	0.00011117	9.19066e-05	0	0	3.06355e-05	5.30623e-05	8.43018e-05	0.000119564	0.000394263	0.000199376	0.000169695	0	5.02269e-05	4.18348e-05	3.06872e-05	2.69051e-05	0	0	0	0	0
LysoPC 15:0	0.00246356	0.00249864	0.00210349	0.00235523	0.000218721	0.00204072	0.000952609	0.000369349	0.00112089	0.000848301	0.00151512	0	0.00070656	0.000740559	0.00075813	0.000738938	0.000572775	0.000887681	0.000733132	0.000157533	0.000307712	0.000446903	0.000454227	0.000402947	8.25571e-05	0.000926272	0.00026352	0.000372522	0.000520771	0.000355378
LysoPC 16:1	0.11257	0.156216	0.134289	0.134358	0.0218232	0.134869	0.14728	0.170322	0.150824	0.0179905	0.149564	0.0986042	0.100318	0.116162	0.0289395	0.0946304	0.128706	0.152132	0.125156	0.0289145	0.104801	0.0818487	0.0834498	0.0900331	0.0128142	0.0541814	0.0760291	0.0869224	0.0723776	0.0166731
LysoPC 16:0	0.0470919	0.0611748	0.0553559	0.0545409	0.00707674	0.0630434	0.0504076	0.0594337	0.0576283	0.0065085	0.0568887	0.0338444	0.0553126	0.0486819	0.0128738	0.0543292	0.0555799	0.0717712	0.0605601	0.00972921	0.0410065	0.0607629	0.0482344	0.0500012	0.00999601	0.0385798	0.0347747	0.0597445	0.0443663	0.0134531
LysoPC 17:1	0.0240476	0.0174448	0.0290041	0.0234988	0.00579916	0.0152653	0.0182605	0.0195183	0.0176814	0.00218485	0.018922	0.00760006	0.0058302	0.0107841	0.00710297	0.00835449	0.00878625	0.0146488	0.0105965	0.00351599	0.0135172	0.00955633	0.0109151	0.0113295	0.00201267	0.00654419	0.00759007	0.00924756	0.00779394	0.00136317
LysoPC 17:0	0.00509279	0.0038143	0.00468935	0.00453215	0.000653584	0.00133429	0.00262558	0.00212774	0.00202921	0.000651261	0.00311572	0	0.00183938	0.0016517	0.00156631	0.00300478	0.00153728	0.00477266	0.00310491	0.00162002	0.00186905	0.00264508	0.00197315	0.00216242	0.000421218	0.00227744	0.00120939	0.00286629	0.00211771	0.00083992
LysoPC 18:3	0.032404	0.0551581	0.0425335	0.0433652	0.0113999	0.0463491	0.0502313	0.0552226	0.050601	0.00444828	0.0713955	0.0329209	0.0375597	0.047292	0.0210027	0.0452675	0.048672	0.0579061	0.0506152	0.00653953	0.0431318	0.0402325	0.0386299	0.0406647	0.00228188	0.0275111	0.0287565	0.0354087	0.0305588	0.00424606
LysoPC 18:2	0.248085	0.388176	0.289112	0.308458	0.0720216	0.271789	0.338482	0.37037	0.32688	0.0503043	0.284655	0.221578	0.233639	0.246624	0.0334835	0.286535	0.265089	0.326912	0.292845	0.0313909	0.370941	0.331574	0.353427	0.35198	0.0197231	0.225229	0.225603	0.304419	0.25175	0.0456129
LysoPC 18:1	0.251786	0.313938	0.26686	0.277528	0.0324202	0.270546	0.328047	0.340907	0.313167	0.0374662	0.420893	0.308307	0.298634	0.342611	0.067966	0.353885	0.345532	0.459733	0.386384	0.0636597	0.47324	0.335867	0.360411	0.389839	0.0732625	0.2455	0.279402	0.325616	0.283506	0.0402153
LysoPC 18:0	0.0112163	0.0221673	0.0158983	0.0164273	0.00549465	0.018253	0.0171605	0.017401	0.0176048	0.000574082	0.0187098	0.0150393	0.0128	0.0155164	0.00298366	0.012972	0.0203274	0.0249511	0.0194169	0.00604124	0.0118396	0.0215829	0.0215923	0.0183383	0.00562798	0.0178103	0.016155	0.0178821	0.0172825	0.000977064
LysoPE 14:1	0	0	0	0	0	0	0	0	0	0	0	0	0	0	0	0	0	0	0	0	0	0	0	0	0	0	0	0	0	0
LysoPE 15:1	0	0	0	0	0	0	0	0	0	0	0	0	0	0	0	0	0	0	0	0	0	0	0	0	0	0	0	0	0	0
LysoPE 15:0	0.00097798	0	0	0.000325993	0.000564637	0.00130162	0	0	0.000433874	0.000751491	0	0	0	0	0	0	0	0	0	0	0	0	0	0	0	0	0.00047877	0	0.00015959	0.000276418
LysoPE 16:1	0.0585269	0.0648021	0.0266005	0.0499765	0.0204859	0.0706554	0.0606939	0.0609053	0.0640849	0.00569124	0.0351479	0.0446567	0.0371588	0.0389878	0.00501133	0.0564581	0.0492718	0.1014	0.0690432	0.028251	0.0426914	0.0242011	0.0297625	0.0322183	0.0094866	0.02641	0.031111	0.0416395	0.0330535	0.00779838
LysoPE 16:0	0.0520551	0.0695218	0.0567357	0.0594375	0.00904134	0.0926484	0.0590194	0.0932897	0.0816525	0.0196034	0.0645816	0.042718	0.0592608	0.0555201	0.0114017	0.070491	0.0658029	0.116825	0.0843729	0.0282018	0.0611973	0.100231	0.0825334	0.0813206	0.0195452	0.0580739	0.0388604	0.0799698	0.058968	0.0205693
LysoPE 17:1	0.00152932	0.00741585	0.00768441	0.00554319	0.00347871	0.00932692	0.0015883	0.00676541	0.00589355	0.00394229	0.00190556	0	0.00121441	0.00103999	0.000964678	0.00102689	0	0.00167441	0.000900434	0.000844338	0.00300626	0.00252382	0.00214423	0.0025581	0.000432038	0.00175703	0.001872	0.00095022	0.00152642	0.000502302
LysoPE 17:0	0	0.000635548	0.00103652	0.000557356	0.000522665	0.00060323	0.00136066	0	0.000654631	0.000681787	0.00114321	0	0	0.000381069	0.000660031	0	0	0.000264984	8.83282e-05	0.000152989	0.00024295	0.00300485	0.00209787	0.00178189	0.0014078	0.00166883	0.000282229	0.00183593	0.00126233	0.000852893
LysoPE 18:3	0.0171608	0.0217458	0.015046	0.0179842	0.00342496	0.0230452	0.0243924	0.0336216	0.0270197	0.00575692	0.020984	0.0135988	0.0233713	0.019318	0.00509481	0.014759	0.0236823	0.0344859	0.0243091	0.00987839	0.0115742	0.0251432	0.015024	0.0172471	0.00705235	0.0172269	0.0212446	0.0232435	0.0205717	0.00306425
LysoPE 18:2	0.114497	0.164811	0.11572	0.131676	0.0287023	0.151488	0.137753	0.148938	0.14606	0.0073059	0.0939953	0.0897211	0.100807	0.0948413	0.00559136	0.0976235	0.125301	0.154763	0.125896	0.0285742	0.11401	0.121013	0.137703	0.124242	0.0121718	0.101244	0.119559	0.132025	0.117609	0.015483
LysoPE 18:1	0.0979523	0.128345	0.0850388	0.103779	0.0222334	0.185903	0.158925	0.163319	0.169383	0.014475	0.140289	0.13151	0.147733	0.139844	0.00812064	0.145149	0.164591	0.221718	0.177153	0.0398002	0.170633	0.145671	0.163376	0.159893	0.0128402	0.136538	0.162593	0.166304	0.155145	0.0162204
LysoPE 20:1	0	0	0	0	0	0.000743923	0	0	0.000247974	0.000429504	0	0	0	0	0	0.000241672	0.00263541	0.000829821	0.00123563	0.0012474	0	0.000301142	0.00117601	0.000492384	0.000610885	0.00044178	0	0	0.00014726	0.000255062
LysoPE 20:0	0	0	0	0	0	0	0	0	0	0	0	0	0.00031323	0.00010441	0.000180843	0	0	0	0	0	0	0	0	0	0	0	0	0	0	0
LysoPG 16:1	0	0	0	0	0	0	0	0.00168913	0.000563043	0.00097522	0.000641471	0.000129904	0	0.000257125	0.000339132	0.00102254	0	0.00435535	0.00179263	0.00227751	0.000396709	0	0	0.000132236	0.00022904	0	0	0	0	0
LysoPG 16:0	0.00188408	0.00386888	0.00104228	0.00226508	0.00145131	0.00128188	0	0.00202984	0.00110391	0.00102656	0.00177092	0.0018206	0.00223948	0.00194367	0.000257381	0.00135244	0.00255677	0.00388729	0.00259883	0.00126795	0.0010894	0.000593639	0.000683764	0.000788936	0.000264087	0	0.00113731	0	0.000379104	0.000656628
LysoPG 18:3	0.00210246	0.00430416	0.00268024	0.00302896	0.00114152	0.00252971	0.00223402	0.00204663	0.00227012	0.000243557	0.00153251	0.00162779	0.00237785	0.00184605	0.00046301	0	0.00216619	0.00319773	0.00178797	0.00163207	0.004535	0.00319564	0.00213529	0.00328864	0.00120255	0.00218302	0.00278364	0.00185751	0.00227473	0.000469826
LysoPG 18:2	0.00213575	0.00371034	0.00118152	0.00234253	0.00127703	0.00283267	0.00150668	0.00416469	0.00283468	0.001329	0.00264775	0.0017406	0.00238075	0.00225637	0.000466193	0.00167724	0.00281956	0.00402446	0.00284042	0.00117375	0.00230795	0.00304919	0.00278586	0.00271433	0.000375762	0.00235477	0.00169708	0.0039993	0.00268372	0.00118583
LysoPG 18:1	0.0014898	0.00137401	0	0.000954604	0.000828736	0.000633026	0	0.00185412	0.000829049	0.000942476	0.00264018	0.00110819	0.00227736	0.00200858	0.000800581	0.00156381	0.00222469	0.0019886	0.0019257	0.000334897	0.000131542	0.00166823	0	0.000599925	0.000927516	0	0	0	0	0
CER 42:0;3	2.69886	3.25347	2.85787	2.93673	0.285595	2.63507	2.95192	4.23176	3.27292	0.84536	5.66859	4.12753	2.74967	4.18193	1.46022	2.80916	2.74897	2.58368	2.71394	0.116752	4.07318	3.51011	3.99079	3.85803	0.304107	3.13612	3.33948	2.11553	2.86371	0.65587
CER 44:0;3	0	0.0139727	0	0.00465758	0.00806717	0.00162478	0.00666584	0.0294828	0.0125911	0.0148442	0.0140562	0.00881618	0.0190654	0.0139793	0.00512504	0.0147804	0.0110306	0.00949493	0.0117686	0.00271895	0.00591032	0.0152101	0.0142858	0.0118021	0.00512331	0.0206506	0.0125105	0.0226404	0.0186005	0.00536712
IPC 40:0;3	0.00143402	0.0109007	0.00245664	0.00493045	0.0051956	0.00674078	0.0197837	0.0192282	0.0152509	0.0073752	0.0346283	0.0218153	0.0144751	0.0236396	0.0101997	0.012155	0.0114086	0.00831423	0.0106259	0.00203649	0.0120443	0.00953437	0.0216127	0.0143971	0.00637364	0.0191698	0.0176968	0.00528379	0.0140501	0.00762749
IPC40:0;4	3.37452e-05	2.65047e-05	0.000134544	6.49314e-05	6.03952e-05	0.000139884	0	0	4.66278e-05	8.07618e-05	0.00134857	0	0.000265959	0.000538178	0.000714311	0	0.000473704	0.000193699	0.000222468	0.000238159	0	0.000249621	0.000740156	0.000329926	0.000376556	0.000587622	0.000616794	0.00023198	0.000478799	0.000214248
IPC 42:0;3	0.853568	1.76137	0.831014	1.14865	0.530749	1.69768	2.43223	3.05958	2.3965	0.681649	2.87352	2.11431	1.308	2.09861	0.782878	1.39967	1.28939	1.09811	1.26239	0.152585	2.10587	1.5385	2.15654	1.93364	0.34313	2.46836	2.15111	1.29079	1.97009	0.609296
IPC 40:0;5	0.000254239	0.000767401	0.000226555	0.000416065	0.000304581	0.000279484	0.0029561	0.00407314	0.00243624	0.00194953	0.0013716	0.00252812	0.000487659	0.00146246	0.00102326	0.0026439	0.000473704	0.00156585	0.00156115	0.00108511	0.00455305	0.000915276	0.00414422	0.00320418	0.00199276	0.00277703	0.000900153	0.0024433	0.00204016	0.00100128
IPC 42:0;4	0.0826175	0.359761	0.0879385	0.176772	0.158495	0.127444	0.522348	0.235316	0.295036	0.204113	0.197866	0.371926	0.284787	0.284859	0.0870299	0.188043	0.110505	0.11661	0.138386	0.0431124	0.603868	0.235882	0.971227	0.603659	0.367672	0.502237	0.459073	0.222644	0.394651	0.150518
IPC 44:0;3	1.67086	3.52255	1.54577	2.2464	1.10695	2.45141	3.82253	4.89846	3.72413	1.22649	4.27389	4.33286	3.33436	3.98037	0.560238	3.40597	2.11183	1.89331	2.47037	0.817588	2.61475	2.1338	3.92885	2.89247	0.929194	3.52119	3.46048	1.73792	2.90653	1.0125
IPC 42:0;5	0.00194991	0.00996032	0.00259775	0.00483599	0.0044496	0.00681566	0.0174913	0.0134329	0.0125799	0.00538868	0.0123791	0.00810158	0	0.00682688	0.00628721	0.00996151	0.00575581	0.00545736	0.00705823	0.00251874	0.0100098	0.00478397	0.0168733	0.0105557	0.00606313	0.00781521	0.0107185	0.00318542	0.0072397	0.00379936
IPC 44:0;4	0.046846	0.132978	0.0470746	0.0756328	0.0496624	0.0581027	0.157727	0.130005	0.115278	0.0514188	0.0810483	0.135372	0.0905813	0.102334	0.0290062	0.0925486	0.0375861	0.0456704	0.0586017	0.0296754	0.154228	0.0691858	0.280259	0.167891	0.106198	0.139488	0.137082	0.0620989	0.11289	0.0440024
IPC 44:0;5	0.000104374	0.00521733	0.00169404	0.00233858	0.00261671	0.00492611	0.0114867	0.00869232	0.00836839	0.00329228	0.00962257	0.00892524	0.00336935	0.00730572	0.00342678	0.00262574	0.0028796	0.00209874	0.00253469	0.00039831	0.00736469	0.00455902	0.00848606	0.00680326	0.00202282	0.00751259	0.00456733	0.00561314	0.00589769	0.0014931
MIPC 40:0;3	0.00804766	0.0157013	0.0118653	0.0118714	0.00382681	0.00236315	0.00785666	0.0114004	0.00720673	0.00455353	0.0204568	0.00815902	0.00753658	0.0120508	0.00728646	0.00255208	0.00382701	0.00393931	0.00343947	0.000770546	0.00409951	0.00307835	0.00616708	0.00444831	0.00157363	0.00334672	0.00530077	0	0.0028825	0.0026807
MIPC 42:0;3	2.11596	2.19574	2.62881	2.31351	0.275965	0.814361	1.43183	1.71615	1.32078	0.461035	2.54135	1.37028	0.782711	1.56478	0.895308	0.849769	0.782077	0.796238	0.809361	0.0357028	1.03551	0.56602	0.933923	0.845151	0.247013	0.936956	0.893388	0.531339	0.787228	0.222674
MIPC 40:0;5	0.00257686	0.00528036	0.00257768	0.0034783	0.00156063	0.000378036	0.00124438	0.0012517	0.000958039	0.00050231	0.00372585	0.000785171	0.000797878	0.00176963	0.00169414	0	0.00114804	0	0.000382679	0.000662819	0.000652906	0.000249621	0.000871503	0.000591343	0.000315479	0	0.000200001	0.000185529	0.00012851	0.000111528
MIPC 42:0;4	0.109408	0.273975	0.123168	0.16885	0.0913003	0.0427758	0.261635	0.110075	0.138162	0.1121	0.117393	0.230626	0.15517	0.16773	0.057652	0.0907419	0.0510322	0.0739216	0.0718986	0.019932	0.271458	0.0905276	0.447988	0.269991	0.178735	0.187993	0.17962	0.088947	0.152187	0.0549269
MIPC 44:0;3	2.73541	3.25414	3.00809	2.99921	0.259481	0.968576	1.75651	2.2448	1.65663	0.643946	3.09112	2.18969	1.53805	2.27295	0.779873	1.50724	0.975902	1.18176	1.22163	0.267903	0.819621	0.478538	1.02906	0.77574	0.277872	0.854416	0.779515	0.373251	0.669061	0.258901
MIPC 42:0;5	0.0103632	0.00993315	0.00779665	0.00936434	0.00137458	0	0.00850451	0.00455123	0.00435191	0.00425575	0.00683415	0.0030263	0.00172894	0.00386313	0.00265349	0	0.00160371	0	0.00053457	0.000925902	0.0022129	0.000466018	0	0.000892972	0.0011666	0.000498598	0.00126687	0.000618614	0.000794694	0.000413297
MIPC 44:0;4	0.0542845	0.0830262	0.0574228	0.0649111	0.0157664	0.0135754	0.0604836	0.039559	0.0378727	0.0234995	0.0483393	0.0526055	0.0441387	0.0483612	0.00423346	0.0259667	0.0104512	0.0189506	0.0184562	0.00776957	0.0467716	0.0149887	0.0667095	0.0428233	0.0260855	0.0399061	0.0296091	0.0129491	0.0274881	0.0136031
MIPC 44:0;5	0.00560179	0.00832977	0.00920256	0.00771137	0.00187835	0.000520013	0.00619718	0.00757733	0.00476484	0.00374034	0.00868556	0.00450086	0.000465329	0.00455058	0.00411034	0.00258908	0.00262422	0.000193699	0.00180233	0.00139323	0.0033014	0.00048248	0.00249973	0.00209454	0.00145249	0.000765349	0.00150016	0.000324605	0.00086337	0.000593873
M(IP)2C 42:0;3	0.0197213	0.0598325	0.0352887	0.0382808	0.0202223	0	0.034894	0.11816	0.0510182	0.060708	0.156698	0.0916014	0.0145039	0.087601	0.0711812	0.0172667	0.00409789	0.03682	0.0193949	0.0164646	0.127801	0.0245802	0.0715113	0.074631	0.0516813	0	0	0	0	0
M(IP)2C 42:0;4	0	0.0023711	0	0.000790367	0.00136896	0	0.000129662	0.00211659	0.000748752	0.00118636	0.00180577	0.00208782	0	0.00129786	0.00113279	0	0	8.0732e-05	2.69107e-05	4.66106e-05	0.0103767	0.00332827	0.0136432	0.00911607	0.00527177	0	0	0	0	0
M(IP)2C 44:0;3	0.0184465	0.072505	0.0503692	0.0471069	0.0271765	0.000924883	0.0340881	0.123756	0.052923	0.0635447	0.183322	0.121759	0.023556	0.109546	0.0805802	0.0272621	0.00641939	0.0511287	0.0282701	0.0223717	0.111227	0.0254074	0.0746786	0.0704378	0.0430668	0	0	0	0	0
M(IP)2C 44:0;4	0	0	0.000106525	3.55084e-05	6.15024e-05	0	0	0.000318451	0.00010615	0.000183858	0	0.000478889	0	0.00015963	0.000276487	0	0	0	0	0	0.000272126	0	0.00154599	0.000606037	0.000825312	0	0	0	0	0
Zymosterol SE	0.342888	0.829988	0.49159	0.554822	0.24963	0.649146	0.476672	0.469131	0.53165	0.101825	0.119127	0.407126	0.364534	0.296929	0.155447	0.453853	0.469327	0.344788	0.422656	0.0678782	0.94628	0.625872	0.779913	0.784022	0.160244	0.51897	0.661088	0.612713	0.59759	0.0722558
Ergostatetraenol SE	0.212183	0.156908	0.255247	0.208113	0.0492959	0.0812729	0.107282	0.0778185	0.0887911	0.0161065	0.00720491	0.0357872	0.0210091	0.0213337	0.0142939	0.0244152	0.0300144	0.00623524	0.0202216	0.0124319	0.272928	0.181861	0.244668	0.233152	0.0466128	0.153984	0.206095	0.198477	0.186185	0.0281457
Ergosterol SE	2.71302	2.23352	3.14852	2.69836	0.457677	2.24865	1.67005	2.16288	2.02719	0.312249	0.252293	1.10525	1.26024	0.872595	0.542758	1.62656	1.98757	1.45687	1.69033	0.271037	11.1617	8.07418	8.35707	9.19765	1.70678	6.77675	7.82514	7.2518	7.28456	0.524967
Episterol + Fecosterol SE	1.00967	1.481	1.3172	1.26929	0.239289	1.38552	1.05038	1.46759	1.30116	0.221029	0.397199	0.929217	1.06481	0.797076	0.352877	1.31022	1.33262	1.11464	1.25249	0.11991	4.38451	2.83387	2.83064	3.34967	0.896193	2.30552	2.67406	2.70719	2.56226	0.22296
Lanosterol SE	0.169258	0.920951	0.280552	0.45692	0.405697	0.898657	0.898615	0.89779	0.898354	0.000488894	1.10199	0.743205	0.769881	0.871691	0.199887	0.710546	0.637266	0.615187	0.654333	0.0499177	2.51751	2.04228	2.13615	2.23198	0.251689	1.78217	2.09524	1.81055	1.89598	0.173144

## Sheet: Lipid class totals
Total amounts of each lipid class as mole percentages.
	TW1		TW2		TW8		TW9		TW16		TW17
Lipid class	Average	Stdev	Average	Stdev	Average	Stdev	Average	Stdev	Average	Stdev	Average	Stdev
PC	34.1118	1.80011	32.4726	1.87329	33.8851	0.879379	37.7341	1.26155	29.2973	1.01924	32.4968	2.39104
PE	24.4347	0.542263	25.2263	1.36063	24.4075	1.81741	22.8992	0.225394	22.0047	2.74583	22.0734	0.560315
PI	15.1748	1.29893	14.4405	1.02611	14.3123	0.64045	15.5714	0.844924	12.7818	0.231984	14.2062	0.897305
PS	4.08099	0.888959	5.19244	0.176873	4.87398	0.763625	6.13878	0.715224	3.63323	0.46326	4.36751	0.540886
PG	0.629145	0.0750749	0.598429	0.0297707	0.615742	0.067019	0.600428	0.0805189	0.431426	0.0108455	0.447819	0.0416565
PA	2.86828	0.410487	2.64532	0.0484844	2.87655	0.190135	2.71544	0.0675523	3.07148	0.283896	2.83791	0.167045
LysoPC	0.868366	0.145448	0.943507	0.107224	0.834398	0.171524	0.953968	0.14443	0.957021	0.0918548	0.713243	0.117981
LysoPE	0.36928	0.0781736	0.495429	0.047041	0.350037	0.0248163	0.482998	0.130999	0.419754	0.0153645	0.388443	0.052423
LysoPG	0.00859117	0.00426187	0.0076008	0.0040316	0.00831178	0.00163234	0.0109456	0.00600603	0.00752408	0.0016622	0.00533755	0.000702818
CER	2.94139	0.293352	3.28551	0.860201	4.19591	1.45787	2.72571	0.119145	3.86983	0.300639	2.88231	0.651792
IPC	3.66004	1.85762	6.56962	2.03983	6.50594	1.29608	3.95175	1.0258	5.63294	1.69885	5.41387	1.81707
MIPC	5.57891	0.465281	3.17072	1.18885	4.07606	1.66423	2.12751	0.32826	1.94173	0.698584	1.64063	0.552256
M(IP)2C	0.0862136	0.048272	0.104796	0.125575	0.198604	0.152622	0.0476918	0.0388528	0.154791	0.0983465	0	0
Total SE	5.1875	0.644523	4.84715	0.565717	2.85962	0.860148	4.04003	0.465476	15.7965	3.03374	12.5266	0.963266
Total amounts of SL as mole percentages.
	TW1		TW2		TW8		TW9		TW16		TW17
Lipid class	Average	Stdev	Average	Stdev	Average	Stdev	Average	Stdev	Average	Stdev	Average	Stdev
Total SL	12.2665	2.45148	13.1307	4.104	14.9765	4.49163	8.85266	1.39807	11.5993	2.68148	9.93681	3.0027
Total amounts of SE based on their FA composition as nmol per mg dry lipid wt.
	TW1		TW2		TW8		TW9		TW16		TW17
Lipid class	Average	Stdev	Average	Stdev	Average	Stdev	Average	Stdev	Average	Stdev	Average	Stdev
16:1-containing SE	1.27121	0.52352	1.77383	0.204949	0.65263	0.153621	0.896279	0.267579	2.10469	0.395599	2.16203	0.0555024
16:0-containing SE	2.44552	0.348948	2.29308	0.401745	1.75197	0.299548	1.28844	0.17007	4.4254	1.68417	3.5406	0.487162
18:3-containing SE	3.6915	0.586127	3.66258	0.497957	2.61142	0.473084	3.12813	0.624141	9.85896	1.67868	9.02799	0.95964
18:2-containing SE	10.983	0.389832	9.72621	1.65226	5.15748	1.82456	8.68955	1.68393	27.6803	8.09744	22.12	1.06571
18:1-containing SE	33.8561	3.14935	33.0895	4.1008	17.3456	5.29347	27.3287	4.11915	116.702	30.2611	96.8414	5.91225
18:0-containing SE	2.95522	0.247752	2.60633	0.149331	1.2255	0.532995	1.59528	0.468896	11.1582	4.55362	8.37612	0.481271
Total SE	55.2026	4.85709	53.1516	6.44884	28.7446	7.25062	42.9263	6.53077	171.929	46.1272	142.068	8.84383
