# Supplementary material for: Comparative Lipidomics in Clinical Isolates of Candida albicans Reveal Crosstalk between Mitochondria, Cell Wall Integrity and Azole Resistance
Source: PLoS One. 2012 Jun 27;7(6):e39812. doi: 10.1371/journal.pone.0039812 (PMC3384591; doi:10.1371/journal.pone.0039812)
Supplement: Sheet S2 — Oligonucleotides used in this study for RT-PCR. (XLS) [file pone.0039812.s005.xls]

## Sheet: RT-Primers
Oligonucleotides used in this study for RT-PCR.
S. No.	Primer Name	Primer Sequence (5' to 3')
1	ARE2/F	GACCAGTTGAATGCTATCTC
2	ARE2/R	GTAAATCAGCCAGAGGTATC
3	EC11/F	CTATTATACACAATGTCCGAC
4	EC11/R	GTTTATGTATTGATCTCTGTTC
5	PEL1/F	GTTATCACGGCATCTCCAAAAGCCAACTC
6	PEL1/R	GAGTCTTCCACCAAGCAACTTAACAGCC
7	AUR1/F	GGTTCTACAGTTAGTGATTTG
8	AUR1/R	CAAACTTGAATCGTGGAAAC
9	ISC1/F	CATAGAAAAGAGAGATTACG
10	ISC1/R	CACTTCCATTTGTACTTCTTG
11	IPT1/F	CAACAACATCTATATCGTC
12	IPT1/R	CATAGCAGAATGTAATGAAG
13	LCB4/F	CCACAGATAGATTGTTGTAC
14	LCB4/R	CACACTGAGTTATTGGAATC
15	orf19.3859/F	CACACACATAAATCTCCTTC
16	orf19.3859/R	CCATTCAAAGTAGAAGTGAC
17	POT1-2/F	GTGGGTTGAGTAGATTATTTC
18	POT1-2/R	CAATACAATAAATCAGTTGGG
19	MIT1/F	CTTGTATTATTACGGTGGGATC
20	MIT1/R	GGCAATGAAGAAGTAGAAGATG
21	SUR2/F	GTTGTTGCATATTGGTCCTATTC
22	SUR2/R	CTTGTACTTGGTCAATGTGATATG
23	FAS1/F	CCAGTTGTCTTTGATTGAACATAG
24	FAS2/R	CACTAACTCTGCTTGGGTTGACAG
25	FAS2/F	CTGAAAGAATCATTGAAATTGGTCC
26	FAS2/R	CAATGACAGCACCACAAACAGTC
27	ERG24/F	CACAACCCATAAGGAGTTCAATG
28	ERG24/R	GCAAGGAAGCAAAGTAAATAACG
29	RTA3/F	CATACATTAACATCTAAGGGATC
30	RTA3/R	GTGGATGGAAAAGTATGAAG
31	ERG8/F	GCCAATTTATGATGCTTATGTG
32	ERG8/R	CAAATCAACCCAGTAAACATTATG
33	ERG7/F	GGCATTATCTATCACAATCTG
34	ERG7/R	CAAGAGCCATCAATGTTATC
35	ERG4/F	CAGCAAGTGATACTCAATCTAC
36	ERG4/R	CAAATCGGAATAAGGCAAGTATG
37	PSD1/F	CAACCAATTATCAACAAAGACGC
38	PSD1/R	CATATTCACTGTTAGTTATCGTC
39	PSD2/F	CAACAATGGATCATCGTCATC
40	PSD2/R	CTAACCACACTCCAATCCTTAC
41	CHO1/F	CATCTTCATTATTCTCCTTATCCTC
42	CHO1/R	CACCAATAAAGCCATGAATCC
43	CDR2/F	CTGGACAATTCATCAGTTCAAG
44	CDR2/R	GAATAGATGGGTCACCTTTCATAC
45	orf19.6443/F	GTCAGACCCAATCACTTATGAAG
46	orf19.6443/R	CTAATGGCTGGCTTGTAAATCTG
47	ERG9/F	CATGGAGTGGTCAAAATTAGAAAAGG
48	ERG9/R	GGTAATGATTTCATACTTGGAGGTAAAGC
49	ERG1/F	TGGACGCTGTTATCAACAC
50	ERG1/R	AGACCGAATAGAAGGCAAC
51	ERG3/F	ACAAGTGGATTGTTTGTACTCC
52	ERG3/R	AGAGTTACCAAGTCTATCCC
53	ERG11/F	ATGGGATACTGCTGCTGCCAAAGC
54	ERG11/R	ACCACCATTGAACTATAATCAGGG
55	ERG6/F	GCTTATGGTATTGAAGTCGGTGATGGTATTCC
56	ERG6/R	ACCACCTTCAACTAAATTAACAGCAGC
57	ERG2/F	ACAGCAATTGGGACTGAAGGTCATACTGG
58	ERG2/R	TAACATTGCTGGAATCCAGCCTTGAGCC
59	ERG5/F	ATCCTACACTGCTCCTAAAGGTGCTATGATTATTCC
60	ERG5/R	TCTGACAAGTCTGTCTTGTGGTGAATCATGTC
61	CDR1/F	AAGAGAACCATTACCAGG
62	CDR1/F	AGGAATCGACGGATCAC
63	MDR1/F	GGCGGATTTACTCCTGATACAACTC
64	MDR1/R	GCGACGGGCTGTTGAGTAAACTAT
65	CDS1/F	CTAAACCAACCCCATCAAATGACAAG
66	CDS1/R	GTCCAGGAATAGTATCACCGAAATC
67	CRD1/F	CTCGTGTGTCACCGACTTTGTTG
68	CRD1/R	CTAAACAAGTAGTTGGCCCCACTC
69	PDR16/F	CGAGCTACTAAATGGCATGAATCTGS
70	PDR16/R	CAAATGGTTCGGATATACCAAATTCA
71	UPC2/F	TCCATCCTTGACCCCTAGTCCT
72	UPC2/R	CGGCTGAGTTTTGATGTCTTGA
73	ACT1/F	GGGTAGGGTGGGAAAACTTCA
74	ACT1/R	TTGAAACCACTGCCGACAGA
